# Supplementary material for: Hsa_circRNA_0088036 acts as a ceRNA to promote bladder cancer progression by sponging miR-140-3p
Source: Cell Death Dis. 2022 Apr 8;13(4):322. doi: 10.1038/s41419-022-04732-w (PMC8993833; doi:10.1038/s41419-022-04732-w)
Supplement: Supplementary file 1 — Supplementary Material 1 [file 41419_2022_4732_MOESM1_ESM.xlsx]

## Sheet: Sheet1
probeID	N1	N2	N3	C1	C2	C3
ASCRP3000002	7.13151	6.86377	6.8761	6.55535	6.45065	6.73312
ASCRP3000003	5.63322	5.63322	5.49876	5.64768	5.98886	5.89601
ASCRP3000004	5.17856	5.13816	5.07892	5.16522	5.17856	5.15175
ASCRP3000005	5.06463	4.8728	4.96036	5.06821	4.7883	4.72607
ASCRP3000007	5.36075	5.9378	5.58394	6.00299	6.29093	6.05274
ASCRP3000010	5.60879	4.96036	5.1967	5.59518	5.40824	5.42512
ASCRP3000011	5.02825	5.0966	5.14157	4.9947	4.88505	5.03926
ASCRP3000012	5.21462	5.7383	5.49876	5.0356	5.17856	4.92122
ASCRP3000013	5.02825	5.63322	5.58394	4.71696	5.07892	5.06463
ASCRP3000014	4.85629	4.7708	4.7883	4.97954	4.85629	4.8728
ASCRP3000015	6.55535	6.60559	6.60436	8.07351	8.15232	8.19807
ASCRP3000016	5.81505	5.2903	5.30862	5.18187	5.35342	5.44734
ASCRP3000018	12.5017	12.3616	12.3985	12.9678	12.5968	12.9409
ASCRP3000021	4.8056	4.96036	4.85213	5.12444	5.75175	5.45558
ASCRP3000022	5.30254	4.7708	4.91326	5.14157	5.11059	4.95261
ASCRP3000023	5.96115	5.65962	5.85506	5.76728	6.029	5.89601
ASCRP3000024	5.99923	5.97841	6.10607	5.58394	5.67146	5.51463
ASCRP3000025	8.32065	8.19807	8.06231	7.88218	8.17767	8.10136
ASCRP3000026	7.92213	8.35355	8.14215	7.08975	6.99019	7.08356
ASCRP3000027	5.68321	5.39972	5.58394	5.05018	4.7883	4.93307
ASCRP3000028	7.21763	7.41827	7.45436	6.88426	7.28586	6.84035
ASCRP3000029	5.27796	5.2903	4.85213	5.16522	5.12788	5.0966
ASCRP3000030	6.21042	5.89803	5.74504	5.62228	5.59393	5.48809
ASCRP3000031	6.72746	6.62155	6.81975	6.2457	6.07609	6.22656
ASCRP3000032	5.41952	5.85298	5.89197	5.51988	5.72472	5.56882
ASCRP3000033	5.73153	6.54894	6.47112	6.31529	6.09204	5.95146
ASCRP3000034	4.98334	5.2903	5.49876	5.0356	4.72152	4.85213
ASCRP3000035	5.88994	5.2903	5.30862	4.8728	5.25925	5.34752
ASCRP3000038	6.3903	7.84475	7.67101	6.21609	6.10694	5.98981
ASCRP3000040	6.09204	6.40456	6.76442	6.87559	6.65056	6.71492
ASCRP3000041	5.55866	5.68555	5.81931	5.57388	5.43627	5.50142
ASCRP3000042	4.94483	5.17856	5.1967	5.14157	4.96036	5.01343
ASCRP3000044	11.8945	12.1211	12.064	12.198	11.0238	11.9494
ASCRP3000045	4.85629	5.05381	5.1967	4.92122	4.8728	4.92122
ASCRP3000047	5.63322	5.50142	5.49876	5.36805	5.46921	5.38828
ASCRP3000048	6.12858	6.44721	6.3903	6.04	6.60436	6.33924
ASCRP3000051	11.5507	11.5586	11.6258	10.0282	10.1551	9.95221
ASCRP3000053	5.41952	5.68555	5.67146	5.57388	5.53551	5.45558
ASCRP3000055	5.02825	4.58292	4.73963	4.8728	4.8728	4.95649
ASCRP3000056	5.24029	5.42512	5.36221	6.60559	6.029	6.71492
ASCRP3000059	5.96115	5.21462	5.63322	5.28723	5.76065	5.45558
ASCRP3000060	5.44734	5.0966	5.25296	6.07787	5.62715	5.6995
ASCRP3000061	7.20261	7.41193	7.37184	7.62668	7.29737	7.82182
ASCRP3000062	6.17923	6.14736	6.42988	5.78702	6.43823	5.8509
ASCRP3000063	4.85629	5.36513	5.02086	4.95649	5.75175	5.24347
ASCRP3000064	12.4411	12.646	12.5388	12.1157	12.2783	12.1586
ASCRP3000065	6.62521	6.14736	6.16757	6.07787	6.11997	6.36427
ASCRP3000068	7.34103	7.87272	7.43851	8.45176	8.69801	8.71327
ASCRP3000069	12.1926	11.9272	11.6921	12.313	12.2143	12.646
ASCRP3000070	5.32671	5.56882	5.30862	5.2498	5.36513	5.34752
ASCRP3000071	5.41952	5.89803	5.70872	5.77609	6.09204	5.78484
ASCRP3000073	6.87815	6.94505	7.07823	6.99774	6.8761	6.71492
ASCRP3000074	7.23289	7.97278	7.88345	6.71263	8.00262	7.20505
ASCRP3000076	4.94483	5.42512	4.96036	5.01343	5.18848	5.01343
ASCRP3000077	6.72746	6.53085	6.5579	5.5612	5.88385	5.88181
ASCRP3000078	6.91248	7.17874	7.24285	7.96751	7.30499	7.61385
ASCRP3000079	5.21462	5.56882	5.07892	5.76728	5.5612	5.63806
ASCRP3000080	4.44621	5.05381	4.52143	4.83959	4.92518	4.90526
ASCRP3000081	6.48327	6.06715	6.02346	5.71102	5.70642	5.72472
ASCRP3000082	9.28021	8.17808	8.31537	6.59817	7.14855	6.86995
ASCRP3000083	5.36075	5.2903	5.30862	5.58394	5.61371	5.5764
ASCRP3000084	7.12291	7.37692	7.24285	7.67042	6.97115	7.3653
ASCRP3000085	5.38828	5.17856	5.53551	4.92122	4.85629	4.86043
ASCRP3000086	5.81505	6.12858	5.81931	5.43905	5.67146	5.63322
ASCRP3000087	7.98517	7.7885	8.19971	7.96943	8.03553	7.72939
ASCRP3000088	5.14157	5.2903	5.14157	4.95649	4.7883	5.02825
ASCRP3000091	5.63322	5.32671	5.1967	4.66577	5.14157	5.02825
ASCRP3000092	5.55866	5.68555	5.74504	5.21462	5.16522	5.11406
ASCRP3000094	6.84924	6.32732	6.60436	5.29949	5.2903	5.06463
ASCRP3000097	5.58394	5.39972	5.02086	5.51988	5.5612	5.80002
ASCRP3000098	4.44621	4.83117	4.62737	5.45284	4.85629	5.08248
ASCRP3000099	6.3903	5.89803	5.96115	5.53551	6.26146	6.09556
ASCRP3000101	5.10361	5.59393	5.1967	5.38541	5.76728	5.46378
ASCRP3000103	5.85298	5.39972	5.78484	6.17757	5.85921	5.85506
ASCRP3000104	5.30254	5.05381	5.30862	5.08956	5.25925	5.08248
ASCRP3000106	9.8859	9.48945	9.6041	10.0787	10.2364	10.0016
ASCRP3000107	4.75752	4.58292	4.73963	5.30862	5.61371	5.40824
ASCRP3000108	5.27796	5.39972	5.53551	5.26863	5.30862	5.23391
ASCRP3000109	5.52511	5.13816	4.73963	7.03672	6.68017	6.91746
ASCRP3000112	9.71089	9.73027	9.51218	8.58812	8.70667	9.03092
ASCRP3000113	4.89721	5.13816	4.73963	5.72926	5.25925	5.34752
ASCRP3000114	4.89721	5.56882	5.40398	6.02531	5.2243	5.46378
ASCRP3000115	5.52511	5.50142	5.30862	5.28723	5.34457	5.26863
ASCRP3000116	6.47112	6.6831	6.90798	6.74325	6.94212	6.57187
ASCRP3000117	8.42612	8.40801	8.48502	9.30532	9.00131	9.24785
ASCRP3000118	6.07609	5.71102	6.07965	6.18503	5.95921	5.965
ASCRP3000120	5.65962	5.97841	5.96115	5.50407	5.65486	5.60385
ASCRP3000121	6.41587	6.34221	6.45065	4.95649	5.5612	5.21462
ASCRP3000122	8.04102	8.54354	8.39163	8.23983	8.10704	8.38428
ASCRP3000123	5.47733	5.25611	5.58394	5.19834	5.2903	5.13132
ASCRP3000124	4.75752	4.62737	4.85213	4.94092	5.30862	5.05018
ASCRP3000125	12.0685	12.198	12.246	13.0314	11.5208	12.8051
ASCRP3000126	6.58194	6.27083	6.47112	6.66367	6.76884	6.74997
ASCRP3000129	7.53242	7.05853	7.13108	6.71263	6.73651	6.71492
ASCRP3000130	4.75752	4.7708	5.25296	5.26863	5.18848	5.26863
ASCRP3000131	5.41952	5.46921	5.07892	4.7883	4.95261	4.95649
ASCRP3000132	5.52511	5.36513	4.85213	5.2498	5.32671	5.53551
ASCRP3000133	6.07609	5.80002	5.81931	6.05092	7.13493	6.6684
ASCRP3000134	6.30468	5.92202	5.89197	5.18187	5.39687	5.15175
ASCRP3000135	10.0434	8.45176	8.70307	7.36857	8.00262	7.87195
ASCRP3000136	4.8056	4.67522	4.73963	5.06821	4.92518	4.9947
ASCRP3000139	8.71727	8.44625	8.4018	9.57721	10.5194	10.0667
ASCRP3000140	6.52434	7.13365	6.92441	6.92836	7.29201	7.01921
ASCRP3000142	8.77303	8.12071	8.35832	6.4993	6.67665	6.47112
ASCRP3000143	5.92401	5.46921	5.40398	5.01343	5.18848	5.19506
ASCRP3000144	4.67522	4.58292	4.73963	4.95649	4.85629	4.8013
ASCRP3000145	6.07609	5.68555	5.67146	5.63322	5.94367	5.82568
ASCRP3000149	4.89721	5.21462	4.85213	5.14157	5.5764	5.41952
ASCRP3000150	6.52434	6.56045	7.58596	5.43905	5.89803	5.80002
ASCRP3000151	6.14397	5.89803	5.81931	5.14157	5.62715	5.63322
ASCRP3000152	4.85629	4.7708	4.52143	5.50407	5.28106	5.38828
ASCRP3000153	5.36075	5.80002	5.58394	4.83959	5.06463	4.95649
ASCRP3000154	4.75752	5.2903	5.1967	5.69718	5.39687	5.50142
ASCRP3000155	5.52511	5.65962	5.58394	4.62737	5.11059	4.95649
ASCRP3000156	4.98334	5.01343	4.96036	5.06821	5.36513	5.08248
ASCRP3000158	5.92401	6.56045	6.42988	6.27549	6.90247	6.5302
ASCRP3000159	5.58394	5.42512	5.30862	5.11059	5.62715	5.34752
ASCRP3000161	6.84924	5.7383	5.58394	4.75752	4.92518	4.88912
ASCRP3000162	6.17923	5.71102	5.36221	5.88181	6.01605	6.09556
ASCRP3000163	4.53186	4.8728	4.96036	5.18187	5.2903	5.23391
ASCRP3000164	5.52511	5.13816	5.25296	6.36937	6.39602	6.26459
ASCRP3000167	5.06463	11.5433	4.96036	5.11059	5.29949	5.25611
ASCRP3000168	7.57276	7.58471	7.82368	7.01921	6.53734	6.65296
ASCRP3000169	5.44734	5.36513	5.40398	5.06821	5.07892	5.02825
ASCRP3000170	4.98334	4.96036	4.96036	5.18187	5.10361	5.30862
ASCRP3000171	5.58394	5.50142	5.40398	8.11703	5.48272	7.29699
ASCRP3000173	5.41952	5.05381	4.67991	5.63322	6.03267	6.3759
ASCRP3000175	6.19409	5.80002	5.40398	5.95049	7.03717	6.66011
ASCRP3000178	5.10361	5.25611	5.30862	4.6846	4.7883	4.66103
ASCRP3000179	9.40223	9.41602	9.13861	8.12825	8.50749	8.54258
ASCRP3000181	7.7163	8.06501	8.16348	7.74348	7.65737	7.52199
ASCRP3000183	7.44956	6.58821	6.76442	7.17708	8.5527	7.81089
ASCRP3000184	6.365	5.82356	6.10607	5.0356	5.2903	5.17856
ASCRP3000185	6.04	5.7383	5.85506	6.22816	5.7383	5.88792
ASCRP3000186	5.24029	5.01343	5.67146	4.8728	4.72152	4.66103
ASCRP3000187	4.85629	5.0966	5.07892	4.71696	4.69855	4.68926
ASCRP3000189	5.17856	5.53551	4.91326	5.53551	5.52772	5.46378
ASCRP3000190	5.83624	5.9378	5.53551	6.44652	6.83878	6.61052
ASCRP3000191	7.51871	7.76188	7.65678	7.39489	7.82554	7.7541
ASCRP3000192	8.5213	8.38733	8.74163	8.8214	8.69584	8.49954
ASCRP3000193	5.68321	5.71102	5.74504	8.2444	5.95341	7.51675
ASCRP3000195	5.92401	6.58821	6.5579	6.37734	5.28106	5.87158
ASCRP3000196	5.24029	5.46921	5.44734	4.92122	5.16522	5.13132
ASCRP3000197	5.32671	4.96036	5.07892	4.71696	5.03926	5.0966
ASCRP3000198	5.92401	5.68555	5.49876	5.0356	4.92518	5.13132
ASCRP3000199	12.3616	12.182	12.1022	11.8778	11.9067	11.9916
ASCRP3000201	6.04	5.63322	5.49876	5.36805	5.69254	5.7383
ASCRP3000202	6.21042	6.56045	6.3903	5.42232	6.06805	5.58394
ASCRP3000204	4.72152	4.72152	4.73963	4.7883	5.15175	5.01343
ASCRP3000205	6.27549	5.9378	5.9917	6.62399	6.28169	6.41587
ASCRP3000207	6.3903	7.15152	6.96828	7.24285	6.92441	6.97211
ASCRP3000209	5.47733	5.36513	5.40398	5.08956	5.01343	5.08248
ASCRP3000210	7.34843	7.46563	7.39952	7.97637	8.40304	8.13596
ASCRP3000212	5.10361	5.2903	5.36221	5.14157	4.95261	5.03926
ASCRP3000213	5.60879	5.36513	5.58394	6.18503	5.2903	5.78484
ASCRP3000214	5.96115	6.23616	5.96115	8.02079	8.51983	8.23983
ASCRP3000215	5.30254	5.36513	5.30862	4.92122	5.34457	5.21462
ASCRP3000217	8.2444	9.48543	9.46855	7.78659	7.93349	7.52689
ASCRP3000218	5.10361	4.67522	4.73963	5.48272	4.88505	5.23391
ASCRP3000220	5.02825	4.8728	5.1967	5.18187	4.94092	5.11059
ASCRP3000221	6.83667	7.45915	7.67101	7.03672	6.89441	6.56554
ASCRP3000222	4.75752	5.56882	5.49876	5.53551	5.76728	5.8509
ASCRP3000223	5.70987	5.88181	5.78484	5.71102	4.97954	5.37386
ASCRP3000224	7.82819	7.62333	7.62302	7.13664	7.34916	7.23728
ASCRP3000225	4.75752	4.96036	5.07892	4.62737	4.90526	4.7708
ASCRP3000226	4.94483	4.7708	5.07892	5.0356	4.99093	4.82482
ASCRP3000228	4.58292	4.7708	4.96036	5.95921	5.46921	5.68087
ASCRP3000229	4.44621	5.05381	5.07892	5.76728	5.43627	5.63806
ASCRP3000230	7.26959	6.73312	7.03717	5.69718	5.83624	5.63322
ASCRP3000231	7.61691	6.65176	6.90798	6.02531	6.92441	6.26459
ASCRP3000232	7.39274	7.6645	7.34916	8.17725	8.48502	8.43761
ASCRP3000233	6.32282	6.04183	6.07965	7.03672	6.19327	6.26459
ASCRP3000234	6.26067	6.50461	6.22656	7.30119	7.12118	6.93624
ASCRP3000236	5.77059	5.56882	5.49876	5.78702	5.77937	6.01605
ASCRP3000237	4.67522	5.05381	4.85213	4.97954	5.03926	5.03926
ASCRP3000238	5.36075	5.85298	5.67146	5.28723	5.2903	5.22751
ASCRP3000239	6.48327	6.04183	6.16757	5.98981	6.22816	6.2457
ASCRP3000240	6.69881	6.98166	7.2022	6.33627	5.81931	5.89601
ASCRP3000241	7.22367	6.28939	6.78637	6.80584	8.28293	7.11512
ASCRP3000243	5.96115	5.53551	5.89197	4.83959	4.85629	4.82482
ASCRP3000245	5.06463	5.01343	4.7883	4.62737	4.90526	4.92122
ASCRP3000247	5.96115	5.88181	5.58394	6.26224	6.28169	6.10607
ASCRP3000250	7.11165	6.54894	6.5579	5.7383	6.10257	6.14736
ASCRP3000251	12.6847	12.5968	12.5345	13.4282	13.0032	13.3771
ASCRP3000253	5.02825	4.72152	4.85213	4.66577	6.13715	5.51463
ASCRP3000254	5.02825	4.8728	5.07892	5.0356	4.92518	5.21462
ASCRP3000255	5.02825	5.17856	5.44734	5.19834	5.43627	5.36513
ASCRP3000257	4.58292	5.01343	4.96036	5.28723	5.12788	5.08248
ASCRP3000258	6.65296	6.78637	6.8761	5.71102	5.71331	5.5225
ASCRP3000259	8.2839	8.67437	8.36763	7.82209	7.39845	7.95836
ASCRP3000260	5.60879	5.97841	6.32732	6.54251	5.92993	6.01976
ASCRP3000261	4.62737	4.96036	4.41274	4.97954	4.94092	5.02825
ASCRP3000262	5.27796	5.25611	4.96036	4.9947	5.21462	5.11059
ASCRP3000263	5.30254	5.13816	5.40398	4.66577	4.7883	4.75752
ASCRP3000265	5.36075	5.17856	5.1967	4.8728	5.23711	5.13132
ASCRP3000266	6.07609	6.10781	6.2536	5.34457	5.81077	5.44734
ASCRP3000267	9.05485	8.96929	8.88228	7.78659	7.75689	7.84919
ASCRP3000269	5.14157	5.2903	5.1967	5.84986	5.83624	5.81077
ASCRP3000270	5.30254	5.21462	5.30862	5.21462	5.38541	5.56882
ASCRP3000271	6.79289	6.46705	6.13715	7.07154	7.41334	7.39131
ASCRP3000272	9.91794	10.3092	10.0633	8.91329	8.89421	9.15399
ASCRP3000273	8.86601	7.69354	7.91692	7.35432	8.296	7.99934
ASCRP3000274	8.22946	8.1483	8.16348	8.44694	8.46679	8.49639
ASCRP3000276	4.89721	5.21462	5.14157	4.85629	5.11059	4.7883
ASCRP3000279	10.8558	9.67001	10.0352	6.72746	7.06976	6.71492
ASCRP3000281	8.01592	7.94036	8.04626	7.30119	7.28586	7.25942
ASCRP3000282	4.62737	4.96036	4.85213	5.38541	5.48272	5.29949
ASCRP3000285	5.17856	5.21462	5.1967	5.53551	5.23711	5.18518
ASCRP3000286	4.67522	4.67522	4.62737	5.18187	5.01343	4.88912
ASCRP3000288	5.36075	4.92518	4.91326	5.41389	5.48272	5.48272
ASCRP3000292	5.24029	5.13816	5.40398	5.60879	5.90607	5.75175
ASCRP3000295	5.17856	5.59393	5.1967	5.53551	5.94367	5.68555
ASCRP3000296	6.12858	5.21462	5.9917	4.62737	4.88505	4.6467
ASCRP3000297	6.69881	6.02346	6.19409	5.90607	5.97459	5.60385
ASCRP3000298	6.24094	5.85298	5.96115	5.14157	5.35342	5.25611
ASCRP3000299	5.17856	4.7708	4.96036	4.75752	5.30862	5.15175
ASCRP3000301	7.89966	9.25583	9.18953	7.95133	8.71427	8.19254
ASCRP3000302	6.07609	6.04183	6.07965	6.29246	6.26146	6.51122
ASCRP3000303	6.41587	7.22367	6.83983	5.50407	5.28106	5.41952
ASCRP3000304	6.94114	7.72229	7.71687	6.50461	6.78201	6.5013
ASCRP3000305	4.94483	4.83117	4.62737	5.06821	5.02825	5.11406
ASCRP3000306	5.58394	5.71102	4.91326	6.00299	5.91208	5.89803
ASCRP3000307	5.83624	5.56882	5.49876	5.0356	5.51726	5.25611
ASCRP3000308	5.24029	4.72152	4.73963	5.38541	5.08956	5.17856
ASCRP3000310	10.2601	8.49489	8.405	5.71102	6.98735	6.67607
ASCRP3000313	4.85629	4.58292	4.91326	5.662	5.46105	5.7383
ASCRP3000314	5.17856	5.42512	5.67146	5.34457	5.83624	5.53551
ASCRP3000316	6.58194	6.00299	6.07965	5.77609	5.69254	5.69021
ASCRP3000317	7.32687	6.53085	6.41023	6.44652	7.01597	6.83772
ASCRP3000318	5.63322	5.21462	4.85213	5.14157	5.5764	5.38828
ASCRP3000320	6.90247	6.96731	7.07823	6.84924	6.93722	7.03672
ASCRP3000322	5.02825	5.46921	5.40398	5.2498	5.56882	5.26863
ASCRP3000323	6.22656	6.30772	6.02346	6.29246	6.98735	6.60559
ASCRP3000325	5.36075	5.7383	5.67146	5.7383	5.7383	5.78484
ASCRP3000327	6.50329	6.34221	6.42988	5.30862	5.51726	5.45558
ASCRP3000328	5.17856	5.36513	4.96036	5.72926	5.50142	5.7383
ASCRP3000329	6.42988	6.74325	6.8761	6.13458	5.83624	6.04547
ASCRP3000331	6.47112	7.07823	7.07823	7.00337	7.40627	7.2317
ASCRP3000332	5.17856	5.21462	4.91326	5.5612	4.85629	4.68926
ASCRP3000334	8.56909	9.21241	9.65949	8.15781	8.27267	7.87938
ASCRP3000335	5.99923	5.82356	5.30862	5.5612	6.30316	5.81077
ASCRP3000336	5.06463	5.39972	4.85213	5.2498	5.37096	5.34752
ASCRP3000337	7.11165	7.25785	7.2022	7.58345	8.04876	7.63275
ASCRP3000340	4.72152	4.7708	4.85213	5.08956	4.88505	5.17856
ASCRP3000341	8.20481	8.33226	8.99567	8.36052	8.47947	7.95569
ASCRP3000343	5.52511	6.30772	6.13715	5.60879	8.24063	7.21561
ASCRP3000344	5.41952	5.63322	5.74504	5.68555	6.22816	5.81077
ASCRP3000346	8.51326	9.15494	8.86975	10.1278	8.56988	9.85248
ASCRP3000347	4.94483	5.05381	5.02086	5.85506	4.62737	5.26863
ASCRP3000348	9.05485	9.90433	9.59138	7.81996	9.34478	8.5519
ASCRP3000350	7.91816	7.22367	7.57717	6.42988	6.47112	6.30772
ASCRP3000351	5.10361	5.53551	5.49876	5.2498	5.25925	5.22751
ASCRP3000352	5.27796	4.67522	4.62737	5.0356	4.92518	4.98334
ASCRP3000354	4.94483	5.50142	5.30862	5.39972	5.53551	5.48272
ASCRP3000355	5.36075	5.2903	5.1967	5.51988	4.97954	5.19506
ASCRP3000358	9.5176	9.41602	9.23344	10.1509	10.5051	10.4964
ASCRP3000359	4.8056	4.96036	4.73963	5.28723	5.02825	5.28106
ASCRP3000362	6.9625	7.06886	6.90798	8.13938	8.43101	8.07217
ASCRP3000363	5.30254	6.23616	6.19409	6.36937	7.13493	6.6831
ASCRP3000364	5.02825	4.96036	5.07892	4.57789	4.7708	4.7883
ASCRP3000367	8.08596	9.44253	9.15008	9.07517	9.46397	9.0856
ASCRP3000368	5.24029	5.50142	5.07892	5.95921	6.01605	6.05996
ASCRP3000372	7.41299	7.67777	7.66302	6.85652	6.68836	6.74213
ASCRP3000373	5.32671	5.53551	5.14157	5.5612	5.51726	5.50142
ASCRP3000374	6.55535	6.40456	6.60436	7.22448	7.19401	7.21803
ASCRP3000376	5.06463	5.25611	5.25296	6.27549	5.35342	5.8509
ASCRP3000377	6.82028	5.9378	6.07965	5.48272	5.62715	5.56882
ASCRP3000381	5.30254	5.05381	4.96036	4.75752	5.19834	4.9947
ASCRP3000382	5.58394	5.63322	5.70872	5.18187	5.76728	5.30862
ASCRP3000383	6.40456	6.30772	6.19409	6.21042	6.01605	6.12514
ASCRP3000384	14.3356	14.8902	14.8012	14.721	15.4054	14.8341
ASCRP3000388	6.22656	5.7383	5.49876	5.39972	5.25925	5.18518
ASCRP3000389	4.75752	4.53186	4.7883	5.60879	5.23711	5.53551
ASCRP3000390	5.30254	4.92518	5.30862	5.21462	5.18848	5.26863
ASCRP3000391	5.02825	5.42512	5.67146	5.29949	4.72152	5.05018
ASCRP3000392	6.55535	6.99303	6.92441	6.21042	7.03717	6.66367
ASCRP3000394	5.24029	5.46921	5.74504	5.18187	4.92518	5.03926
ASCRP3000396	4.22675	4.58292	4.21409	4.75752	4.85629	4.75752
ASCRP3000397	5.17856	5.17856	5.02086	4.92122	4.88505	4.7883
ASCRP3000398	6.04	6.27083	6.30316	5.81291	6.10694	5.90607
ASCRP3000403	6.65296	6.14736	6.02346	6.07787	6.13715	6.70343
ASCRP3000405	4.75752	4.96036	5.49876	4.57789	5.07892	4.86043
ASCRP3000406	8.51326	9.52399	9.35417	9.82424	7.95787	9.13305
ASCRP3000407	5.27796	4.83117	5.92993	4.94092	5.38541	5.0966
ASCRP3000408	5.36075	5.25611	5.02086	5.43905	5.03926	5.0966
ASCRP3000409	5.27796	5.21462	5.36221	5.29949	5.11059	5.06463
ASCRP3000411	7.34843	7.4333	7.41967	9.83086	7.98897	9.15873
ASCRP3000412	5.24029	5.50142	5.40398	6.2457	5.23711	5.63322
ASCRP3000415	5.36075	4.7708	4.7883	5.39972	5.41952	5.35636
ASCRP3000417	5.17856	5.01343	5.30862	5.06821	4.84796	5.01343
ASCRP3000418	5.50142	5.71102	5.63322	5.50407	5.65486	5.64768
ASCRP3000419	5.87261	6.74325	6.68486	6.65176	6.99774	6.61421
ASCRP3000421	5.63322	5.46921	5.92993	5.34457	5.01343	5.13132
ASCRP3000422	9.86568	9.6184	9.72318	7.47984	8.00028	7.72258
ASCRP3000423	8.84185	8.80321	8.9798	6.89441	7.34916	7.13108
ASCRP3000424	10.5735	10.3832	10.8352	11.1212	11.17	11.0054
ASCRP3000425	5.30254	5.05381	4.91326	5.16522	4.85629	5.16522
ASCRP3000427	5.10361	4.67522	4.57789	4.92122	5.01343	4.8728
ASCRP3000429	4.40708	4.96036	4.52143	5.16522	5.01343	4.95649
ASCRP3000431	5.02825	4.92518	4.91326	5.11059	5.12788	5.06463
ASCRP3000433	7.88422	8.04056	7.43851	8.81421	9.21808	9.83086
ASCRP3000434	5.52511	5.53551	5.49876	5.39972	6.96539	6.29553
ASCRP3000435	5.36075	5.2903	5.36221	5.54842	5.08956	5.33268
ASCRP3000436	6.62521	6.23616	6.3903	5.11059	5.41952	5.2903
ASCRP3000437	8.10486	6.80799	7.51773	5.69718	5.11059	5.50407
ASCRP3000438	11.2771	10.9395	10.9505	9.27333	9.55356	9.38273
ASCRP3000439	10.8908	10.5249	10.5508	9.66098	9.71089	9.61909
ASCRP3000440	6.27549	6.10781	5.96115	6.69301	7.01271	7.37003
ASCRP3000441	6.27549	6.71263	6.78637	6.62399	7.05717	6.88426
ASCRP3000443	7.01736	7.01921	6.90798	6.42149	6.51122	6.51122
ASCRP3000444	6.41587	6.99303	6.98356	7.14261	6.83035	6.83457
ASCRP3000445	6.30468	5.80002	5.63322	5.14157	5.88385	5.63322
ASCRP3000446	5.58394	4.96036	5.1967	5.05018	4.92518	5.01343
ASCRP3000447	5.58394	5.89803	5.74504	6.87917	5.75175	6.38815
ASCRP3000448	5.88994	5.92202	5.81931	5.23391	6.04	5.56882
ASCRP3000449	5.36075	5.32671	4.96036	5.34457	5.69254	5.46378
ASCRP3000450	5.24029	5.13816	5.49876	4.66577	4.88505	4.75752
ASCRP3000451	6.41587	6.21366	6.22656	6.37734	6.18089	6.16087
ASCRP3000452	5.32671	5.0966	4.62737	5.36805	5.25925	5.40824
ASCRP3000454	7.06931	6.75888	6.83983	6.17757	6.13715	6.38815
ASCRP3000455	5.17856	5.71102	5.70872	5.5612	5.75175	5.54198
ASCRP3000459	5.30254	5.68555	5.81931	6.04	6.38743	6.16087
ASCRP3000460	4.89721	4.72152	4.85213	4.7883	5.03926	4.90526
ASCRP3000461	5.14157	5.05381	5.14157	5.2498	4.85629	5.18518
ASCRP3000462	4.75752	5.42512	5.40398	4.83959	4.51618	4.66103
ASCRP3000463	5.17856	5.2903	5.36221	5.43905	5.92202	5.59393
ASCRP3000464	6.60559	7.01921	7.2022	7.53631	7.86062	7.35945
ASCRP3000469	7.03213	6.65176	6.83983	6.26927	6.32282	6.20227
ASCRP3000470	6.50329	6.35402	6.57817	6.80046	6.77434	6.89441
ASCRP3000473	5.17856	5.39972	5.1967	5.95921	6.02531	5.95146
ASCRP3000474	7.72258	8.40304	8.10267	7.92387	7.94183	8.04102
ASCRP3000475	7.87426	7.91518	7.79906	7.73674	7.82262	7.8197
ASCRP3000476	6.33924	7.06886	6.72859	7.90167	9.06577	8.40571
ASCRP3000477	4.72152	4.8728	5.1967	4.83959	5.06463	5.14157
ASCRP3000478	6.10956	6.04183	6.10607	5.60879	5.58394	5.64768
ASCRP3000479	5.24029	5.97841	5.63322	5.42232	6.29093	5.82568
ASCRP3000480	4.94483	4.72152	5.40398	4.83959	5.2903	5.06463
ASCRP3000481	5.99923	5.97841	5.49876	6.30848	6.57187	6.5013
ASCRP3000482	4.72152	5.13816	4.85213	5.5612	5.31769	5.32371
ASCRP3000484	5.21462	5.13816	4.96036	5.2498	5.48272	5.59393
ASCRP3000485	5.65962	5.7383	5.67146	5.63322	5.81931	5.78484
ASCRP3000486	5.73153	6.00299	6.07965	5.45284	5.40824	5.48272
ASCRP3000487	5.63322	5.63322	5.74504	5.46921	5.7383	5.50407
ASCRP3000488	4.85629	4.8728	4.41274	5.05018	4.97954	5.03926
ASCRP3000489	4.94483	4.8728	4.85213	4.7883	4.83117	4.72607
ASCRP3000490	5.06463	4.96036	4.85213	4.94092	4.84796	5.03926
ASCRP3000491	11.6197	11.2537	11.1987	9.54651	10.4196	9.97878
ASCRP3000492	5.36075	6.04183	5.67146	5.2498	5.59393	5.36513
ASCRP3000494	5.77059	5.63322	5.07892	5.81291	5.81077	5.98981
ASCRP3000495	5.02825	5.13816	4.85213	5.7383	5.2903	5.51463
ASCRP3000497	5.24029	5.36513	5.49876	5.83624	5.90607	5.78484
ASCRP3000500	5.14157	5.68555	5.07892	5.77609	5.25925	5.63322
ASCRP3000501	4.62737	4.8728	4.21409	4.66577	4.88505	4.7708
ASCRP3000503	5.02825	5.0966	5.1967	5.39972	5.25925	5.16522
ASCRP3000507	4.58292	4.62737	4.7883	5.19834	5.32671	5.44734
ASCRP3000509	4.67522	5.05381	4.7883	5.42232	5.15175	5.18518
ASCRP3000511	5.68321	5.21462	5.30862	4.59292	5.88385	5.08248
ASCRP3000513	14.8172	15.092	15.092	14.6261	14.46	14.8727
ASCRP3000514	5.36075	5.80002	5.49876	5.9765	5.53551	5.89803
ASCRP3000515	7.70684	7.30537	7.00056	8.60844	9.66764	9.26924
ASCRP3000517	6.72746	6.40456	6.51253	7.3499	7.49392	7.47681
ASCRP3000519	6.64276	7.71687	7.69615	5.53551	5.97841	5.83624
ASCRP3000520	4.8056	4.72152	4.91326	5.41389	5.16522	5.19506
ASCRP3000521	6.90247	6.62155	6.76442	6.81228	6.76884	6.77873
ASCRP3000522	7.06931	6.86377	6.8761	7.07154	6.83035	6.79126
ASCRP3000523	5.30254	4.83117	5.14157	5.21462	5.44734	5.21138
ASCRP3000525	5.96115	6.12858	6.10607	5.39972	6.1875	5.81931
ASCRP3000526	5.02825	4.92518	5.1967	5.18187	5.53551	5.2903
ASCRP3000527	4.67522	4.58292	4.31949	5.0356	5.21462	5.23391
ASCRP3000528	5.38828	5.42512	5.44734	6.5832	6.14056	6.34813
ASCRP3000529	4.94483	5.05381	4.73963	5.2498	5.35342	5.34752
ASCRP3000530	5.30254	5.01343	5.30862	5.14157	4.96036	4.85213
ASCRP3000531	4.8056	4.7708	4.7883	6.0938	5.55098	5.76065
ASCRP3000534	5.41952	5.63322	5.30862	5.0356	5.76728	5.34752
ASCRP3000536	5.38828	6.04183	5.96115	5.71102	5.52772	5.48809
ASCRP3000537	7.04675	7.16917	7.18495	9.98627	12.1318	10.8649
ASCRP3000538	5.60879	5.68555	5.67146	6.2457	6.10257	6.16924
ASCRP3000539	6.60559	6.75888	6.60436	5.662	5.72472	5.63806
ASCRP3000540	5.52511	5.56882	5.07892	5.18187	5.62715	5.32371
ASCRP3000541	4.85629	5.53551	5.40398	5.06821	5.51726	5.32371
ASCRP3000542	5.30254	5.17856	5.25296	4.95649	5.36513	5.01343
ASCRP3000543	4.94483	5.2903	5.1967	5.06821	4.90526	4.97572
ASCRP3000544	6.65296	6.6831	6.49664	7.65409	7.84815	7.97613
ASCRP3000545	5.17856	5.21462	5.1967	4.7708	4.8013	4.8728
ASCRP3000547	5.10361	5.21462	5.58394	5.06821	5.16522	5.11406
ASCRP3000548	6.32282	6.48461	6.74997	5.88893	5.68555	5.61371
ASCRP3000550	8.31575	9.67869	9.54385	8.29752	8.71098	8.25053
ASCRP3000551	5.47733	5.05381	4.96036	4.95649	5.03926	4.95649
ASCRP3000552	6.15919	5.7383	5.44734	5.50407	5.79353	5.81505
ASCRP3000553	6.92391	6.75888	6.72859	6.83035	6.18089	6.58194
ASCRP3000554	8.61182	8.31159	8.36253	8.13168	8.4447	8.29772
ASCRP3000555	4.85629	5.21462	5.40398	5.19834	5.01343	5.01343
ASCRP3000556	4.94483	5.13816	5.25296	5.0356	5.53551	5.08248
ASCRP3000558	5.55866	5.7383	5.74504	5.32671	5.75175	5.64768
ASCRP3000559	6.79289	6.62155	6.96828	6.46024	6.69765	6.3318
ASCRP3000562	5.30254	5.36513	4.96036	5.54842	5.06463	5.17856
ASCRP3000563	5.02825	4.8728	4.62737	5.12444	5.03926	5.11059
ASCRP3000565	5.24029	4.8728	4.91326	5.12444	4.97954	4.8013
ASCRP3000566	6.62521	6.50461	6.47112	5.85506	6.39602	6.02715
ASCRP3000567	6.55535	6.21366	6.45065	6.21042	5.95921	5.88181
ASCRP3000572	5.47733	5.97841	5.67146	5.35636	5.23711	5.2903
ASCRP3000573	4.89721	4.7708	4.96036	4.75752	5.35342	4.95649
ASCRP3000574	5.81505	5.21462	5.40398	4.97954	5.16522	4.9947
ASCRP3000575	8.16934	7.7054	7.37184	8.21739	8.39038	8.99567
ASCRP3000576	5.02825	4.72152	4.85213	4.6467	4.7883	4.90526
ASCRP3000577	6.48327	6.10781	6.10607	5.71102	5.69254	5.78702
ASCRP3000578	4.8056	4.92518	5.14157	4.95649	5.16522	5.03926
ASCRP3000579	5.75175	6.09204	6.42988	6.65176	7.27658	6.93231
ASCRP3000582	5.81505	6.40456	6.47112	6.60559	6.95864	6.51122
ASCRP3000583	5.68321	5.13816	5.67146	5.11059	5.62715	5.6995
ASCRP3000584	9.23553	8.79187	8.75922	7.5492	7.54824	7.79528
ASCRP3000585	5.38828	5.42512	5.67146	5.7383	5.5764	5.62593
ASCRP3000587	8.2444	8.811	8.59451	7.80606	7.43017	7.52297
ASCRP3000588	5.68321	5.85298	5.96115	5.85506	5.51726	5.56882
ASCRP3000590	6.79289	7.35799	7.39952	6.42149	7.00991	6.53734
ASCRP3000592	6.17923	6.36864	6.30316	5.93976	5.72472	5.86128
ASCRP3000593	6.26067	6.46705	6.13715	6.84924	6.56554	6.8508
ASCRP3000594	4.75752	5.36513	5.07892	5.14157	5.53551	5.32371
ASCRP3000595	5.63322	5.56882	5.58394	5.21462	5.21462	5.02825
ASCRP3000596	5.21462	5.89803	5.58394	4.9947	5.61371	5.01343
ASCRP3000598	5.14157	5.13816	5.36221	4.62737	4.97954	4.85213
ASCRP3000599	5.24029	5.50142	5.67146	5.81291	6.3759	5.92993
ASCRP3000602	6.59444	6.75888	6.3903	5.80002	6.38743	6.34221
ASCRP3000603	10.5051	10.4609	10.4982	10.2494	9.47076	10.0887
ASCRP3000605	12.1211	12.268	12.1586	11.8586	11.5507	11.7068
ASCRP3000606	5.02825	5.76728	5.70872	4.6846	5.01343	4.68926
ASCRP3000607	8.02956	7.84475	7.81089	8.04694	8.24381	8.26663
ASCRP3000608	7.52754	7.61691	7.84475	5.86747	6.52303	6.2457
ASCRP3000612	5.41952	5.50142	5.70872	4.97954	5.39687	5.03926
ASCRP3000613	4.8056	5.42512	5.02086	4.95649	5.31769	5.08248
ASCRP3000614	8.50667	8.18553	8.13361	9.29646	9.12188	9.23743
ASCRP3000615	5.77059	5.97841	6.19409	5.88893	6.21366	5.87158
ASCRP3000616	7.57276	7.67777	7.77648	7.51675	8.17455	7.53793
ASCRP3000617	5.47733	5.50142	5.74504	5.28723	5.35342	5.42512
ASCRP3000619	4.89721	5.56882	5.44734	5.9765	5.85921	5.78484
ASCRP3000620	5.36075	5.21462	4.91326	4.95649	4.69855	4.7883
ASCRP3000621	4.72152	5.36513	5.49876	5.21462	5.53551	5.50142
ASCRP3000623	5.77059	5.9378	6.07965	6.65534	5.86747	6.54894
ASCRP3000625	5.24029	5.13816	5.1967	5.11059	4.95261	5.13132
ASCRP3000626	5.24029	4.67522	5.1967	4.71696	4.96036	4.86043
ASCRP3000627	6.50329	7.18866	6.72859	7.60214	7.86139	7.8557
ASCRP3000628	6.42988	6.36864	6.68486	5.42232	5.75175	5.48272
ASCRP3000629	4.53186	5.21462	5.02086	5.42232	5.44734	5.37386
ASCRP3000630	5.30254	5.2903	4.73963	5.53551	5.50142	5.43349
ASCRP3000633	4.85629	4.62737	5.07892	4.8728	4.97954	5.11059
ASCRP3000634	5.30254	5.36513	5.36221	6.1516	5.7383	5.86128
ASCRP3000635	7.62668	7.54824	7.56389	8.21739	8.25605	8.24935
ASCRP3000637	7.32087	7.06886	7.07823	5.28723	5.32671	5.29949
ASCRP3000639	5.85298	5.85298	6.02346	6.05996	5.98886	6.09204
ASCRP3000640	12.2143	13.1637	12.7513	10.3014	10.3325	10.3062
ASCRP3000641	6.94114	7.30537	7.24285	6.90949	6.26146	6.57187
ASCRP3000642	6.97211	6.66722	6.49664	7.77758	7.54824	8.01476
ASCRP3000643	7.36018	6.83562	6.83983	8.03278	7.72258	7.83268
ASCRP3000644	5.02825	4.7708	4.17048	5.81291	5.14157	5.68087
ASCRP3000646	5.47733	5.85298	5.53551	5.48272	5.46105	5.35636
ASCRP3000647	7.06168	6.95477	6.78637	7.13664	7.38916	7.33806
ASCRP3000648	5.96115	6.23616	5.96115	7.54599	5.75175	7.22769
ASCRP3000649	5.63322	5.85298	5.30862	5.85506	6.24094	6.0086
ASCRP3000651	5.17856	5.2903	4.85213	5.36805	5.46105	5.63806
ASCRP3000652	4.8056	4.7708	4.52143	4.85629	4.95261	4.66103
ASCRP3000654	5.36075	5.53551	5.53551	5.9765	5.72472	5.73153
ASCRP3000655	5.99923	7.05853	7.00056	5.7383	7.23728	6.441
ASCRP3000656	5.58394	5.21462	5.44734	4.9947	4.99093	5.67146
ASCRP3000657	5.38828	5.80002	5.49876	6.08674	6.38743	6.3318
ASCRP3000658	6.68017	6.71263	7.10555	7.31824	6.53734	6.73312
ASCRP3000659	5.58394	6.06715	5.67146	6.67665	6.32732	6.38528
ASCRP3000660	5.17856	5.46921	5.44734	5.29949	5.2903	5.14157
ASCRP3000661	8.41296	7.45915	7.63577	6.14226	6.44514	6.48997
ASCRP3000664	5.81505	5.50142	5.70872	7.04129	6.53734	6.8648
ASCRP3000665	6.46024	6.34221	6.30316	6.67077	7.24206	6.90949
ASCRP3000666	5.17856	5.36513	5.30862	4.9947	6.20391	5.56882
ASCRP3000668	4.85629	4.7708	4.85213	4.8728	5.03926	4.7883
ASCRP3000669	5.58394	5.65962	5.49876	5.39972	5.14157	5.35636
ASCRP3000670	5.41952	4.62737	4.91326	4.59292	4.84796	4.7883
ASCRP3000671	6.50329	6.34221	6.10607	7.0155	6.30316	6.7522
ASCRP3000672	4.67522	4.58292	5.07892	5.14157	5.37096	5.11406
ASCRP3000673	4.98334	7.10206	6.85859	4.71696	8.67142	7.41052
ASCRP3000674	5.63322	5.92202	6.22656	5.662	6.35255	5.7383
ASCRP3000676	5.10361	5.46921	4.62737	5.35636	5.81931	5.58394
ASCRP3000677	5.10361	4.96036	4.85213	5.60879	5.17856	5.38828
ASCRP3000678	4.72152	4.7708	4.7883	5.42232	5.01343	4.92122
ASCRP3000680	7.42213	7.34843	7.56389	7.32762	7.2148	7.04129
ASCRP3000681	4.75752	5.2903	5.07892	5.18187	4.75752	4.95649
ASCRP3000682	4.75752	4.96036	4.85213	5.0356	4.8728	4.82482
ASCRP3000684	8.56179	8.69584	8.48502	10.0633	10.0137	10.2878
ASCRP3000685	5.38828	5.25611	5.53551	5.30862	5.03926	5.15175
ASCRP3000686	5.02825	4.92518	5.14157	5.2498	5.05018	5.26863
ASCRP3000689	5.10361	5.42512	5.63322	5.50407	5.64167	5.38828
ASCRP3000690	5.65962	5.42512	5.07892	4.6846	4.99093	4.93307
ASCRP3000691	5.96115	5.7383	5.89197	7.61323	6.88833	7.27736
ASCRP3000693	5.77059	5.63322	5.36221	6.0938	6.18089	6.06715
ASCRP3000694	5.02825	5.42512	5.1967	5.82568	5.7383	5.69021
ASCRP3000695	5.55866	5.85298	5.36221	6.16924	5.64167	5.81931
ASCRP3000696	11.0309	9.82364	10.1738	7.10643	6.79992	6.74325
ASCRP3000697	11.0544	11.1851	11.1262	11.5971	10.3917	11.6065
ASCRP3000698	6.44514	6.58821	6.47112	6.07787	5.86747	5.98981
ASCRP3000699	5.47733	4.92518	4.96036	4.97954	4.72152	4.6467
ASCRP3000700	5.55866	5.71102	5.74504	5.662	5.88385	5.58394
ASCRP3000701	5.77059	5.46921	5.40398	5.12444	5.32671	5.24347
ASCRP3000702	4.94483	5.17856	5.30862	4.57789	4.99093	4.75752
ASCRP3000703	5.21462	6.10781	6.16757	6.17757	6.13715	5.965
ASCRP3000704	8.87577	9.00787	9.22009	8.50997	8.0401	8.20644
ASCRP3000705	11.2386	11.0136	11.145	9.7219	10.1918	9.80864
ASCRP3000706	5.02825	4.7708	4.96036	5.05018	5.17856	5.19506
ASCRP3000708	5.38828	5.71102	5.67146	6.51845	5.39687	5.98222
ASCRP3000710	11.9313	11.9999	12.086	11.3219	11.2291	11.295
ASCRP3000712	7.26959	7.15152	7.21965	6.91746	6.87251	6.89844
ASCRP3000713	5.88994	4.92518	5.1967	4.66577	4.90526	4.8728
ASCRP3000714	5.47733	5.50142	5.44734	5.5612	5.5764	5.68087
ASCRP3000717	7.42213	6.6831	6.90798	6.1516	6.73651	6.22816
ASCRP3000719	8.11508	8.03232	8.47593	8.09654	8.33076	7.82977
ASCRP3000720	5.38828	5.46921	5.40398	5.36805	5.36513	5.28106
ASCRP3000722	5.77059	6.36864	6.51253	6.43545	7.24206	6.66367
ASCRP3000724	8.00637	7.95011	7.98327	8.54596	8.20379	8.17974
ASCRP3000725	6.30468	6.74325	6.83983	6.59817	6.61544	6.43545
ASCRP3000726	5.47733	6.14736	5.89197	6.81228	5.70642	5.965
ASCRP3000727	5.02825	4.7708	4.52143	4.83959	4.97954	4.98334
ASCRP3000728	4.94483	5.13816	5.30862	5.11059	5.18848	5.21462
ASCRP3000729	5.55866	5.97841	5.63322	5.23391	5.14157	5.05018
ASCRP3000730	7.03717	6.38743	6.72859	8.0291	5.16522	7.12807
ASCRP3000731	11.1316	11.2416	11.2982	10.1551	10.5519	10.1345
ASCRP3000732	6.15919	5.63322	6.16757	5.68555	5.512	5.61371
ASCRP3000734	5.02825	4.72152	4.67991	4.75752	4.95261	4.68926
ASCRP3000735	4.67522	5.21462	5.14157	5.05018	5.48272	5.23391
ASCRP3000736	5.63322	5.89803	5.58394	5.26863	5.48272	5.48272
ASCRP3000739	7.96318	7.65856	7.71687	7.44473	6.91348	7.26803
ASCRP3000740	5.36075	5.85298	5.67146	5.80002	4.97954	5.34752
ASCRP3000741	9.46252	9.14266	9.2579	8.07953	8.00637	7.84475
ASCRP3000742	5.06463	4.96036	4.85213	5.60879	4.85629	5.5225
ASCRP3000743	5.44734	4.48967	5.44734	4.83959	5.23711	4.8728
ASCRP3000746	5.27796	5.56882	5.14157	5.43905	5.62715	5.5764
ASCRP3000747	4.49501	4.96036	4.67991	4.89721	4.85629	4.82482
ASCRP3000748	4.58292	5.17856	5.1967	5.62228	5.03926	5.29949
ASCRP3000749	9.32382	9.36388	9.6184	9.15304	8.65928	8.79593
ASCRP3000750	6.24094	6.96731	7.11945	6.85859	6.05274	6.24094
ASCRP3000751	5.85298	5.36513	5.67146	5.92202	7.04675	6.32732
ASCRP3000752	4.85629	5.17856	5.40398	4.8227	4.72152	4.57285
ASCRP3000753	4.94483	4.7708	4.7883	4.83959	5.11059	4.85213
ASCRP3000754	5.36075	5.76728	5.36221	5.05018	4.84796	4.90526
ASCRP3000755	5.52511	5.50142	5.49876	6.30848	5.46105	5.85506
ASCRP3000756	5.02825	4.8728	5.07892	4.7883	4.88505	4.92122
ASCRP3000757	5.17856	5.36513	5.40398	4.8728	5.42512	5.2903
ASCRP3000758	6.41587	6.23616	6.13715	5.43905	6.06805	5.88181
ASCRP3000759	11.8235	11.9611	12.1089	11.5586	11.4833	11.3934
ASCRP3000760	7.80014	7.33769	7.43851	6.07787	6.56045	6.38815
ASCRP3000761	5.02825	5.13816	4.7883	5.14157	5.41952	5.34752
ASCRP3000763	7.19319	6.75888	7.10555	6.38743	6.19327	6.33924
ASCRP3000765	5.30254	5.05381	5.30862	4.83959	4.84796	4.75752
ASCRP3000767	6.41587	6.40456	6.32732	6.33627	5.81931	6.17923
ASCRP3000768	5.60879	5.42512	5.1967	5.34457	5.42512	5.36513
ASCRP3000769	5.58394	4.92518	5.14157	4.66577	4.85629	4.60285
ASCRP3000770	5.77059	5.36513	5.74504	5.88181	6.96539	6.07073
ASCRP3000771	4.36686	4.7708	5.40398	5.14157	5.37096	5.19506
ASCRP3000772	5.17856	5.7383	5.53551	6.13458	6.43823	6.18585
ASCRP3000774	5.68321	5.05381	5.07892	4.62737	4.99093	5.06463
ASCRP3000777	5.80002	5.89803	5.74504	5.28723	5.18848	5.14157
ASCRP3000778	6.32282	5.53551	5.58394	5.80002	5.95921	5.81931
ASCRP3000779	4.98334	5.50142	5.67146	5.23391	5.05018	5.15175
ASCRP3000783	4.75752	4.8728	5.14157	5.42232	5.14157	5.21462
ASCRP3000784	5.10361	5.05381	5.30862	4.95649	5.39687	5.13132
ASCRP3000786	5.06463	4.96036	5.25296	5.0356	5.21462	4.9947
ASCRP3000787	4.94483	4.92518	5.07892	4.8227	5.37096	5.08248
ASCRP3000789	8.61704	8.25349	8.71327	8.33933	8.68755	8.1685
ASCRP3000790	4.75752	4.96036	4.96036	5.12444	5.23711	5.11059
ASCRP3000791	7.44956	8.09785	8.05487	7.73391	7.74348	7.61722
ASCRP3000792	5.47733	5.80002	5.89197	5.75175	5.25296	5.30862
ASCRP3000793	6.44514	5.88181	6.22656	5.41389	5.5764	5.53551
ASCRP3000797	5.94367	6.09204	5.89197	7.34325	7.53242	7.47275
ASCRP3000800	5.47733	5.95921	5.92993	5.45284	5.75175	5.60385
ASCRP3000801	7.42213	7.21642	6.8761	7.81062	8.05781	8.42122
ASCRP3000804	4.67522	4.67522	5.1967	5.0356	4.92518	4.98334
ASCRP3000805	6.04	5.63322	5.53551	5.5612	6.00486	5.7383
ASCRP3000806	7.3156	7.5658	7.53857	7.64571	7.4084	7.56389
ASCRP3000808	5.36075	5.36513	5.25296	6.21042	5.98886	5.91307
ASCRP3000809	5.96115	6.34221	6.3903	6.77104	6.60436	6.53734
ASCRP3000810	5.97841	6.40456	6.19409	6.21042	6.11997	5.98222
ASCRP3000811	5.77059	5.63322	5.58394	5.18187	5.41952	5.11059
ASCRP3000812	5.02825	5.36513	5.30862	5.2498	5.2903	5.28106
ASCRP3000813	4.67522	4.7708	5.07892	5.11059	5.07892	5.13132
ASCRP3000815	6.05996	5.92202	6.10607	5.23391	5.39687	5.30862
ASCRP3000816	4.75752	4.8728	5.1967	5.5612	5.63322	5.5612
ASCRP3000817	5.47733	5.63322	5.25296	5.54842	5.63322	5.85506
ASCRP3000818	4.53186	4.38998	4.41274	5.81291	5.21462	5.34752
ASCRP3000819	8.07574	7.59345	7.68393	7.41757	8.45963	7.77292
ASCRP3000820	5.88994	6.56045	6.64577	6.5706	6.75332	6.42569
ASCRP3000821	5.96115	6.72177	6.60436	6.62399	6.79614	6.61421
ASCRP3000822	5.92401	6.56045	6.57817	6.47112	6.8617	6.54894
ASCRP3000823	8.05487	7.72229	7.78768	6.81228	7.34066	6.9625
ASCRP3000824	4.85629	5.0966	4.96036	5.662	5.10361	5.38828
ASCRP3000828	5.85298	5.56882	5.58394	6.07787	6.30924	6.20554
ASCRP3000830	6.58194	6.32732	6.5579	6.42988	6.68017	6.43545
ASCRP3000832	7.94109	7.97278	8.05487	10.0667	10.4219	10.1345
ASCRP3000833	5.02825	4.7708	4.85213	5.0356	4.88505	4.75307
ASCRP3000834	7.07823	6.27083	6.47112	6.0938	6.6684	6.08143
ASCRP3000837	4.8056	4.7708	5.02086	4.9947	5.30862	5.21138
ASCRP3000839	5.30254	5.13816	4.91326	4.8728	5.05018	4.93307
ASCRP3000840	4.67522	4.92518	5.14157	4.94092	5.18848	5.05018
ASCRP3000842	6.05996	6.36864	6.2536	6.23776	5.88385	6.04
ASCRP3000843	6.09204	5.59393	5.40398	5.86747	5.68555	5.9765
ASCRP3000844	5.30254	5.36513	5.07892	4.8728	5.06463	4.8728
ASCRP3000845	7.85154	7.16917	7.43851	6.44652	6.76221	6.69765
ASCRP3000847	6.90247	7.4468	7.42947	6.92391	6.90247	6.6831
ASCRP3000848	8.27014	7.81249	8.03965	6.61421	6.83035	6.70631
ASCRP3000849	4.75752	4.92518	5.1967	5.49343	4.92518	5.19506
ASCRP3000852	6.04	5.68555	6.13715	5.49343	5.30862	5.32371
ASCRP3000853	5.70987	5.92202	5.49876	5.78702	5.80218	5.88181
ASCRP3000856	7.83241	7.61691	7.49958	7.92387	8.3244	8.36143
ASCRP3000857	5.50142	5.56882	5.85506	5.51988	5.88385	5.662
ASCRP3000858	4.85629	5.21462	4.85213	4.71696	4.95261	4.8013
ASCRP3000859	6.35255	6.75888	6.72859	6.90197	7.09504	6.77873
ASCRP3000860	5.41952	5.21462	5.02086	6.36937	6.36719	6.21285
ASCRP3000861	5.02825	5.17856	5.1967	5.0356	5.12788	5.06463
ASCRP3000862	4.94483	4.7708	5.1967	5.34457	4.94092	5.17856
ASCRP3000863	5.38828	5.85298	5.67146	5.5612	5.83624	5.61371
ASCRP3000865	4.85629	5.05381	5.74504	4.8728	4.84796	4.7708
ASCRP3000866	6.01605	5.2903	5.1967	5.06821	5.77937	5.32371
ASCRP3000867	9.1208	9.57839	9.68381	8.10092	8.14236	8.16516
ASCRP3000868	5.99923	6.30772	6.19409	5.76728	5.41952	5.60385
ASCRP3000869	6.32282	6.09204	6.19409	5.05018	5.50142	5.21462
ASCRP3000870	9.16597	8.7436	8.46611	8.65601	9.21302	9.05925
ASCRP3000873	5.60879	5.2903	5.1967	5.50407	5.5612	5.56882
ASCRP3000875	4.75752	4.53186	5.1967	4.92122	4.88505	4.90526
ASCRP3000876	7.94109	7.03305	7.63577	7.70136	7.24364	7.11165
ASCRP3000877	5.63322	5.42512	5.30862	5.18187	5.31769	5.13132
ASCRP3000878	7.72939	7.34843	7.49091	7.25037	7.38197	7.32687
ASCRP3000880	5.97841	5.50142	5.49876	5.28723	5.7383	5.58394
ASCRP3000882	5.87261	6.35402	5.67146	6.26224	6.53345	6.33924
ASCRP3000885	5.83624	5.9378	5.25296	5.67617	5.61371	5.59393
ASCRP3000886	6.74997	6.53085	6.76442	6.91746	6.72859	6.67607
ASCRP3000887	4.89721	5.65962	5.67146	6.2457	6.73312	6.2457
ASCRP3000888	9.63036	9.17661	9.02954	9.47076	9.24389	9.56868
ASCRP3000889	6.09204	6.06715	6.05274	5.7383	5.68555	5.76065
ASCRP3000890	5.21462	5.95921	5.81931	5.30862	5.32671	5.19506
ASCRP3000891	7.61691	7.48421	7.42947	7.31824	6.89441	7.08356
ASCRP3000892	5.90607	6.10781	6.32732	5.67617	5.2903	5.53551
ASCRP3000893	8.33933	7.99675	7.74629	7.24285	7.66923	7.61507
ASCRP3000894	5.36075	5.56882	5.81931	5.39972	5.10361	5.14157
ASCRP3000895	6.90247	7.32049	7.01921	7.16791	6.63613	6.89441
ASCRP3000899	8.353	7.50819	7.81089	6.00299	6.62277	6.16924
ASCRP3000900	8.04966	7.4333	7.66302	6.86892	6.59133	7.00337
ASCRP3000901	4.89721	4.96036	4.67991	5.06821	5.11059	5.15175
ASCRP3000902	5.63322	5.32671	5.30862	5.28723	5.08956	5.23391
ASCRP3000903	7.04675	6.65176	6.30316	5.48272	5.92202	6.31075
ASCRP3000905	5.52511	5.82356	5.74504	5.71102	5.92993	5.662
ASCRP3000907	9.67001	9.65949	9.8034	8.07351	8.47947	7.99628
ASCRP3000908	5.96115	6.17175	5.96115	6.41587	6.26146	6.3759
ASCRP3000909	7.62668	8.32515	8.31046	8.52897	7.98327	8.19048
ASCRP3000910	5.24029	5.36513	5.44734	5.39972	5.51726	5.45558
ASCRP3000911	5.47733	5.36513	5.44734	6.81762	5.56882	6.4534
ASCRP3000912	5.70987	6.02346	5.89197	6.47383	6.53734	6.39602
ASCRP3000913	5.44734	5.25611	5.07892	5.35636	5.2243	5.60385
ASCRP3000914	5.52511	5.50142	5.1967	4.95649	5.08956	5.25611
ASCRP3000915	6.92391	6.90748	6.70631	6.46024	6.58696	6.93231
ASCRP3000916	4.85629	5.17856	4.62737	5.2498	4.96036	5.03926
ASCRP3000919	5.02825	4.7708	4.31949	5.30862	5.69254	5.43349
ASCRP3000920	5.17856	5.25611	5.30862	5.12444	5.10361	5.01343
ASCRP3000921	4.85629	4.67522	5.14157	5.662	5.14157	5.45558
ASCRP3000922	6.10956	6.30772	6.3903	6.38743	6.26927	6.42988
ASCRP3000924	5.38828	4.96036	4.85213	5.11059	5.01343	4.86043
ASCRP3000926	5.27796	5.17856	4.85213	6.0938	6.10694	6.35255
ASCRP3000927	5.73153	7.33285	7.00056	6.41023	6.98166	6.39602
ASCRP3000929	5.47733	5.50142	5.07892	16.3776	5.02825	4.8728
ASCRP3000930	5.36075	5.42512	5.49876	6.1139	5.11059	5.80002
ASCRP3000934	5.47733	5.13816	5.40398	4.83959	5.61371	5.21462
ASCRP3000935	5.02825	4.96036	4.73963	5.0356	4.92518	4.98334
ASCRP3000936	4.62737	4.8728	5.07892	5.14157	5.06463	5.06463
ASCRP3000937	5.80002	5.13816	4.85213	5.28723	5.30862	5.51463
ASCRP3000938	5.36075	5.68555	5.30862	5.12444	5.25296	5.2903
ASCRP3000939	7.55912	7.66835	7.70827	7.52068	7.67513	7.25785
ASCRP3000941	5.73153	5.68555	5.58394	5.78702	6.36719	6.23297
ASCRP3000942	4.94483	4.8728	4.52143	5.30862	5.18848	5.2903
ASCRP3000943	5.10361	4.96036	4.73963	5.28723	4.97954	4.95261
ASCRP3000944	5.17856	5.05381	5.30862	5.60879	5.76065	5.5612
ASCRP3000945	5.36075	5.2903	5.30862	5.16522	5.21462	5.11059
ASCRP3000946	5.92401	6.06715	6.16757	6.63613	6.11997	6.29553
ASCRP3000948	5.68321	5.63322	5.67146	7.32762	5.14157	6.42149
ASCRP3000949	5.02825	5.2903	4.85213	5.06821	5.07892	4.95649
ASCRP3000950	4.94483	5.21462	4.57789	5.11059	5.25296	4.98334
ASCRP3000951	5.36075	5.36513	4.96036	5.63322	5.70642	5.76728
ASCRP3000953	6.17923	6.6831	6.51253	5.34457	5.25296	5.21462
ASCRP3000956	6.21042	6.46705	6.30316	5.86747	5.91208	5.72472
ASCRP3000957	6.90247	6.36864	6.47112	6.5706	6.72177	6.68017
ASCRP3000958	6.19409	5.97841	6.05274	5.21462	5.81931	5.53551
ASCRP3000959	6.48327	6.86377	6.80584	6.80046	6.46705	6.82293
ASCRP3000960	4.62737	4.58292	5.14157	4.8728	4.97954	4.82482
ASCRP3000961	9.75886	8.50667	8.60103	6.90949	7.30119	7.01921
ASCRP3000962	5.32671	5.76728	5.74504	6.1516	5.12788	5.6995
ASCRP3000963	5.02825	5.05381	4.91326	5.11059	4.90526	4.88912
ASCRP3000965	5.52511	5.42512	5.25296	5.58394	5.23711	5.25611
ASCRP3000966	5.02825	5.05381	5.1967	5.14157	4.84796	4.93307
ASCRP3000967	5.83624	5.0966	5.1967	5.45284	5.19834	5.21462
ASCRP3000968	5.60879	6.00299	6.13715	6.22816	6.41587	6.09204
ASCRP3000969	5.17856	6.32732	6.32732	5.59518	6.35915	5.9378
ASCRP3000970	8.89244	8.79187	8.8016	8.58483	8.80079	8.67054
ASCRP3000973	6.17923	5.7383	6.22656	5.64768	5.84882	6.04
ASCRP3000979	5.70987	5.17856	5.1967	5.76728	5.64167	5.80002
ASCRP3000981	5.10361	5.63322	5.07892	5.63322	5.64167	5.59393
ASCRP3000983	5.52511	5.9378	5.1967	5.78702	5.35342	6.09204
ASCRP3000985	5.41952	5.2903	5.74504	5.14157	4.85629	4.93307
ASCRP3000986	5.65962	5.59393	5.49876	5.18187	5.30862	5.17856
ASCRP3000987	5.27796	5.7383	5.74504	5.68555	5.44734	5.40824
ASCRP3000988	5.47733	5.2903	5.53551	5.58394	5.90607	5.89601
ASCRP3000989	5.10361	4.83117	4.62737	5.26863	5.51726	5.25611
ASCRP3000990	7.20993	6.60559	6.53475	6.55535	6.94602	7.16331
ASCRP3000992	8.36399	8.28832	8.4018	6.22816	6.97402	6.36427
ASCRP3000993	4.67522	5.46921	5.44734	5.662	7.61139	6.73312
ASCRP3000994	5.73153	5.01343	4.62737	5.28723	5.06463	5.23391
ASCRP3000996	4.85629	4.92518	5.02086	5.06821	5.2903	5.08248
ASCRP3001001	5.73153	6.48461	6.3903	15.4891	6.09204	6.10607
ASCRP3001005	5.02825	4.96036	4.7883	4.92122	6.28169	5.63322
ASCRP3001006	4.75752	4.92518	5.25296	5.88893	5.30862	5.5225
ASCRP3001007	10.5286	10.2408	10.2608	11.0447	10.3792	10.9216
ASCRP3001008	4.53186	5.21462	5.30862	5.75175	5.01343	5.38828
ASCRP3001011	4.53186	4.38998	5.07892	5.11059	5.2243	5.15175
ASCRP3001012	5.24029	5.36513	5.07892	5.5612	5.58394	5.46378
ASCRP3001014	8.39074	8.38067	8.65153	7.20097	8.25821	7.41405
ASCRP3001017	5.68321	5.80002	6.02346	5.48272	5.48272	5.54198
ASCRP3001018	6.62521	7.26803	7.10555	6.85859	6.43823	6.77104
ASCRP3001019	5.68321	5.25611	5.25296	5.67617	5.86747	5.70872
ASCRP3001020	5.06463	4.58292	4.62737	4.71696	4.97954	4.93307
ASCRP3001022	5.17856	4.7708	5.02086	4.97954	4.96036	4.82482
ASCRP3001025	6.10956	6.34221	6.27549	6.92639	7.06258	6.72177
ASCRP3001026	5.30254	5.50142	5.81931	5.57388	5.53551	5.51463
ASCRP3001027	4.3255	4.67522	4.62737	6.0938	5.76728	5.88181
ASCRP3001036	4.75752	4.8728	4.36686	4.8728	4.95261	5.15175
ASCRP3001037	5.17856	5.13816	4.91326	5.43905	5.14157	5.17856
ASCRP3001038	7.17084	7.49492	7.41967	10.3356	9.91159	10.161
ASCRP3001039	4.36686	5.17856	4.62737	4.94092	5.08956	4.90526
ASCRP3001041	8.54048	8.36453	8.43483	7.59749	8.0864	7.76243
ASCRP3001044	4.67522	5.05381	4.85213	5.19834	4.99093	5.08248
ASCRP3001046	7.18288	6.6831	6.80584	6.42149	6.29093	6.23297
ASCRP3001047	5.47733	6.38743	6.2536	5.68555	6.75888	6.20227
ASCRP3001049	5.06463	5.21462	5.36221	5.14157	5.16522	5.06463
ASCRP3001051	5.77059	6.14736	6.02346	6.22816	6.54766	6.22816
ASCRP3001056	13.9295	14.1042	14.1302	12.1534	13.0465	12.2578
ASCRP3001057	7.45539	6.6831	6.64577	7.76603	8.81421	8.4497
ASCRP3001059	6.62521	7.50819	6.9538	6.77708	9.14266	8.11443
ASCRP3001060	8.75603	8.58609	8.57194	8.56179	8.83436	8.70667
ASCRP3001062	10.2384	9.82861	9.94283	8.30743	8.56988	8.42909
ASCRP3001063	5.36075	5.95921	5.07892	6.31529	5.7383	6.34813
ASCRP3001064	5.36075	5.32671	5.14157	5.35636	4.85629	5.15175
ASCRP3001065	8.07953	8.45176	8.33933	9.19693	8.811	9.08206
ASCRP3001066	5.17856	4.72152	4.7883	4.95649	5.11059	5.11059
ASCRP3001067	4.94483	5.01343	4.96036	5.14157	5.14157	5.21462
ASCRP3001068	4.94483	4.58292	4.91326	4.95649	5.01343	4.86043
ASCRP3001069	5.02825	5.25611	5.1967	5.18187	4.97954	5.03926
ASCRP3001071	4.8056	5.13816	5.25296	4.8728	5.01343	5.08248
ASCRP3001072	5.47733	5.32671	5.49876	4.97954	4.7883	4.8728
ASCRP3001073	7.47343	7.60276	7.90669	7.84214	7.14176	7.53242
ASCRP3001074	6.10956	6.65176	6.3903	6.5832	6.47112	6.32732
ASCRP3001075	7.06931	7.53857	7.42947	7.62668	7.04675	7.30879
ASCRP3001076	5.14157	5.2903	4.73963	5.2498	5.23711	5.13132
ASCRP3001077	5.73153	6.00299	5.96115	6.04	5.9917	6.01605
ASCRP3001078	8.58186	8.21699	8.30686	7.75466	8.3244	7.80284
ASCRP3001080	5.80002	5.7383	5.49876	5.78702	5.5764	5.80002
ASCRP3001081	5.30254	5.65962	5.44734	7.09943	6.20391	6.78746
ASCRP3001082	4.85629	4.67522	4.73963	5.50407	5.21462	5.39687
ASCRP3001084	5.36075	5.01343	5.30862	4.8728	4.95261	5.06463
ASCRP3001088	5.58394	5.25611	5.07892	5.30862	5.06463	5.21462
ASCRP3001092	5.77059	5.56882	5.74504	5.29949	4.97954	5.29949
ASCRP3001095	5.65962	5.50142	5.30862	5.36805	5.63322	5.88181
ASCRP3001096	4.94483	4.83117	4.57789	4.83959	4.99093	4.93307
ASCRP3001099	5.52511	6.23616	5.96115	5.662	6.20391	5.92202
ASCRP3001100	5.63322	5.39972	5.67146	5.50407	5.46105	5.50142
ASCRP3001101	9.59115	8.36453	8.50766	6.72006	7.01597	6.85652
ASCRP3001102	7.18288	6.40456	6.62277	6.01605	6.84924	6.18585
ASCRP3001103	4.53186	4.8728	4.96036	4.7883	5.71331	5.25611
ASCRP3001104	6.365	6.02346	5.70872	5.50407	5.50142	5.47733
ASCRP3001106	5.24029	4.8728	4.85213	5.08956	5.39687	5.18518
ASCRP3001107	5.10361	5.56882	5.1967	5.68555	5.48272	5.61371
ASCRP3001109	5.10361	5.17856	5.25296	5.05018	4.7708	4.95649
ASCRP3001112	5.30254	5.39972	5.67146	5.42232	5.43627	5.63322
ASCRP3001113	5.75175	4.7708	5.30862	4.71696	4.97954	4.85213
ASCRP3001114	5.17856	5.2903	5.49876	5.45284	5.41952	5.21462
ASCRP3001115	4.75752	5.21462	4.96036	4.95649	5.32671	5.17856
ASCRP3001116	6.27549	6.34221	6.3903	6.90949	6.66367	6.70976
ASCRP3001117	4.67522	4.7708	5.02086	5.7383	5.11059	5.36513
ASCRP3001119	4.62737	4.42398	4.62737	4.75752	5.35342	5.08248
ASCRP3001120	4.49501	4.53186	4.62737	4.92122	5.06463	4.75752
ASCRP3001121	4.58292	5.36513	4.31949	4.6467	4.94092	5.48272
ASCRP3001122	7.98517	8.04056	8.03965	9.06577	8.69017	8.76282
ASCRP3001124	5.17856	5.46921	5.25296	5.88181	5.75175	5.7383
ASCRP3001126	6.69881	6.71263	6.68486	6.05996	5.97459	5.89803
ASCRP3001127	9.42006	9.31997	9.35417	8.66551	7.56294	7.94183
ASCRP3001128	6.97211	6.96731	6.96828	7.72258	6.63975	7.46665
ASCRP3001129	5.36075	5.65962	4.96036	5.28723	5.72472	5.29949
ASCRP3001130	6.04	5.82356	5.89197	6.40456	6.24094	6.27859
ASCRP3001131	5.92401	5.56882	5.40398	5.89803	6.01605	5.86128
ASCRP3001132	5.52511	5.2903	5.49876	5.85506	5.92993	5.78484
ASCRP3001135	5.96115	5.59393	5.58394	5.662	5.97459	5.78484
ASCRP3001136	5.36075	4.8728	4.57789	4.7883	4.72152	5.08248
ASCRP3001138	6.15919	6.00299	5.49876	8.04056	7.97637	8.19807
ASCRP3001139	4.89721	4.8728	5.30862	4.83959	4.83117	4.72607
ASCRP3001140	4.67522	5.2903	5.07892	6.04	5.92202	5.82568
ASCRP3001141	5.17856	5.21462	5.25296	5.30862	5.37096	5.33268
ASCRP3001143	4.75752	4.7708	5.25296	5.28723	4.95261	5.03926
ASCRP3001151	4.67522	4.8728	4.31949	5.16522	4.73513	5.03926
ASCRP3001152	5.24029	5.21462	4.85213	5.06821	5.02825	4.98334
ASCRP3001154	8.08596	8.04056	7.97326	7.49091	8.02403	7.61722
ASCRP3001158	5.63322	6.14736	5.85506	6.8224	6.43823	6.53345
ASCRP3001159	5.60879	5.36513	5.58394	5.48272	5.2903	5.2903
ASCRP3001160	9.17661	9.05903	9.56726	9.86258	9.63369	9.56329
ASCRP3001161	6.46024	6.12858	6.57817	5.69718	5.61371	5.51463
ASCRP3001162	8.64614	8.99296	8.76835	8.37634	8.66077	8.67877
ASCRP3001163	11.4898	11.4637	11.3433	11.6497	10.7588	11.4962
ASCRP3001164	10.2674	10.1199	10.0868	10.9395	10.8744	11.2195
ASCRP3001165	5.96115	6.43406	6.2536	6.46024	5.50142	5.77609
ASCRP3001168	4.75752	5.50142	5.07892	5.63322	5.88385	5.6995
ASCRP3001170	4.85629	4.58292	4.47353	5.39972	5.34457	5.36513
ASCRP3001171	7.10206	6.58821	6.80584	6.81228	7.30955	7.12118
ASCRP3001172	5.24029	5.36513	5.30862	4.7883	5.06463	4.8728
ASCRP3001173	4.67522	5.53551	5.40398	4.7708	4.96036	4.85213
ASCRP3001174	5.10361	4.8728	4.91326	5.57388	4.88505	5.16522
ASCRP3001175	5.55866	6.06715	6.02346	6.72006	6.83878	6.75944
ASCRP3001177	5.36075	5.05381	5.1967	4.71696	4.92518	4.7883
ASCRP3001178	5.21462	5.2903	5.30862	5.28723	5.37096	5.42512
ASCRP3001179	5.10361	5.56882	5.30862	5.63322	5.2903	5.64768
ASCRP3001180	5.41952	5.46921	5.40398	5.16522	5.35342	5.2903
ASCRP3001181	5.50142	5.21462	4.96036	4.75752	4.88505	4.72607
ASCRP3001182	6.33924	7.23808	7.29966	6.83035	6.98735	6.65056
ASCRP3001183	5.36075	5.89803	5.96115	7.11252	5.39687	6.36791
ASCRP3001186	5.24029	4.7708	4.96036	4.8728	5.08956	4.90526
ASCRP3001188	5.36075	5.13816	5.02086	5.36805	5.67146	5.62593
ASCRP3001189	4.49501	5.50142	5.02086	5.71102	5.29949	5.39687
ASCRP3001190	11.3872	11.6065	11.5659	10.7588	11.0309	10.8803
ASCRP3001192	10.4624	9.13305	9.48543	7.83347	8.07485	8.08064
ASCRP3001193	5.55866	5.80002	5.40398	6.19244	6.07609	6.01605
ASCRP3001194	5.02825	5.50142	5.1967	5.76728	5.91208	5.76065
ASCRP3001195	5.58394	5.97841	5.96115	5.67617	5.7383	5.68087
ASCRP3001200	6.14397	6.06715	5.74504	6.50461	5.50142	6.23297
ASCRP3001202	4.58292	4.7708	4.41274	5.2498	4.95261	5.11059
ASCRP3001203	5.68321	6.78637	6.51253	5.63322	8.95046	7.73786
ASCRP3001206	5.65962	5.59393	5.74504	5.69718	5.70642	5.67146
ASCRP3001207	4.85629	5.17856	5.07892	4.9947	5.16522	5.03926
ASCRP3001208	7.3156	8.27984	7.77648	11.8945	14.4229	13.4472
ASCRP3001210	6.30468	6.19409	6.2536	6.05996	6.21366	6.31075
ASCRP3001212	8.88075	8.40304	8.75115	7.63819	7.6645	7.65409
ASCRP3001213	5.06463	4.96036	4.52143	5.18187	5.21462	5.29949
ASCRP3001214	5.10361	5.25611	5.1967	4.92122	5.07892	4.98334
ASCRP3001215	6.12858	6.17175	6.19409	6.30848	5.70642	6.14736
ASCRP3001216	4.89721	5.9378	5.67146	6.23776	7.26334	6.68017
ASCRP3001217	6.33924	6.17175	6.13715	5.93976	6.16924	5.91307
ASCRP3001218	5.30254	5.68555	5.67146	5.28723	5.11059	5.18518
ASCRP3001219	4.49501	4.38998	4.73963	5.12444	4.85629	4.90526
ASCRP3001220	5.52511	5.36513	5.02086	5.23391	5.34457	5.24347
ASCRP3001223	9.69473	10.05	10.0434	9.54151	8.87871	9.34478
ASCRP3001224	5.47733	5.05381	4.73963	6.17757	4.92518	5.67146
ASCRP3001225	6.26067	5.85298	5.74504	4.8728	5.43627	5.03926
ASCRP3001230	5.38828	5.05381	4.85213	4.92122	5.16522	5.15175
ASCRP3001232	5.52511	6.53085	6.2536	6.90949	6.6325	6.57754
ASCRP3001233	5.63322	5.82356	5.58394	5.85506	5.46921	5.71331
ASCRP3001234	4.98334	6.36864	5.85506	6.14226	6.29706	6.10956
ASCRP3001236	4.94483	5.17856	5.1967	5.21462	5.86747	5.76728
ASCRP3001240	6.32282	5.59393	5.81931	6.00299	6.02531	6.19244
ASCRP3001241	5.17856	5.2903	5.40398	5.14157	4.97954	5.06463
ASCRP3001243	5.24029	4.92518	4.96036	4.7708	5.17856	4.95261
ASCRP3001245	5.14157	6.57503	5.07892	4.7883	4.85629	4.90526
ASCRP3001251	5.10361	5.36513	5.40398	5.46921	5.17856	5.15175
ASCRP3001252	5.60879	5.42512	5.53551	6.2457	6.23297	6.3759
ASCRP3001253	5.47733	5.95921	5.74504	6.47112	5.90607	6.1575
ASCRP3001254	6.52434	6.63975	6.85859	6.39531	5.87773	6.13373
ASCRP3001256	5.85298	6.10781	6.5579	6.39531	6.42988	6.27549
ASCRP3001257	4.85629	4.8728	4.85213	4.95649	4.99093	4.90526
ASCRP3001258	4.85629	5.05381	4.91326	5.60879	4.92518	5.34752
ASCRP3001259	6.32282	6.14736	6.35108	5.95049	5.92202	5.92202
ASCRP3001260	4.94483	5.21462	5.49876	5.88181	5.81931	5.91307
ASCRP3001262	7.92213	8.61182	8.31537	8.32328	8.15949	8.6776
ASCRP3001263	4.40708	4.3255	4.52143	4.83959	4.95261	4.7883
ASCRP3001264	4.85629	5.89803	5.40398	5.41389	5.43627	5.50407
ASCRP3001266	5.88994	5.42512	4.91326	4.92122	5.07892	5.01343
ASCRP3001267	5.02825	6.00299	5.40398	4.7883	5.07892	4.95649
ASCRP3001271	5.63322	5.36513	5.40398	4.7883	5.01343	4.98334
ASCRP3001272	9.02516	9.12576	9.15873	7.21642	7.3156	7.24285
ASCRP3001273	6.32282	6.17175	5.96115	5.50407	6.42988	5.82568
ASCRP3001274	6.76221	6.10781	6.13715	5.84986	6.40456	6.17923
ASCRP3001275	6.40456	6.00299	5.89197	7.4091	7.41334	7.76243
ASCRP3001276	5.02825	5.13816	5.25296	5.28723	5.71331	5.37386
ASCRP3001278	9.25672	9.31299	9.28224	10.486	9.08206	10.0163
ASCRP3001282	5.36075	4.7708	4.67991	4.85629	5.14157	5.24347
ASCRP3001283	5.96115	6.63975	6.47112	5.68555	6.97115	6.16087
ASCRP3001285	6.9625	7.06886	7.16708	7.27581	6.52564	6.84924
ASCRP3001287	5.24029	5.36513	4.36686	4.8227	4.97954	4.88912
ASCRP3001288	5.68321	5.21462	5.25296	5.60879	5.40824	5.45558
ASCRP3001290	5.30254	5.59393	5.67146	5.58394	5.49076	5.50407
ASCRP3001291	8.20481	8.79715	8.76835	7.77071	8.0401	8.02541
ASCRP3001292	4.67522	4.72152	4.41274	5.35636	4.99093	5.15175
ASCRP3001293	5.38828	5.0966	4.96036	4.6846	4.95261	4.85213
ASCRP3001294	4.85629	5.2903	4.73963	5.32671	5.67146	5.35636
ASCRP3001295	5.58394	5.25611	5.1967	4.83959	4.85629	5.01343
ASCRP3001296	4.89721	5.05381	4.41274	4.85629	5.23711	5.02825
ASCRP3001297	5.10361	5.36513	4.85213	5.0356	5.16522	5.13132
ASCRP3001298	6.58194	6.10781	6.13715	5.78702	6.1499	6.21285
ASCRP3001300	4.94483	5.2903	4.85213	5.42232	5.58394	5.48809
ASCRP3001301	5.17856	4.7708	4.62737	4.94092	4.58793	5.13132
ASCRP3001302	7.40733	7.27891	7.49091	7.75883	6.96539	7.58721
ASCRP3001306	5.02825	5.36513	5.1967	5.0356	5.48272	5.14157
ASCRP3001309	5.83624	8.23983	7.67101	5.5612	10.0343	8.65511
ASCRP3001311	4.49501	5.13816	4.41274	5.18187	5.12788	5.0966
ASCRP3001313	5.30254	5.89803	5.85506	5.34457	5.51726	5.44734
ASCRP3001314	4.58292	4.67522	4.73963	5.2498	4.92518	5.14157
ASCRP3001315	6.71378	6.43406	6.30316	6.04	6.44514	6.20227
ASCRP3001316	5.10361	4.83117	4.7883	4.6846	5.14157	4.93307
ASCRP3001323	4.44621	4.38998	4.85213	4.8227	5.11059	4.95649
ASCRP3001324	5.21462	4.8728	4.73963	4.75752	4.8728	4.7883
ASCRP3001326	6.17923	5.76728	5.74504	6.74997	5.83624	6.36791
ASCRP3001328	5.63322	5.36513	5.40398	5.7383	5.72472	5.8509
ASCRP3001330	4.44621	4.8728	4.85213	5.21462	5.15175	5.29949
ASCRP3001331	5.21462	5.13816	5.1967	5.72926	5.03926	5.36513
ASCRP3001332	5.36075	5.21462	5.36221	4.95649	4.72152	4.75752
ASCRP3001333	5.99923	5.56882	5.30862	5.68555	5.68555	5.75175
ASCRP3001334	4.67522	4.7708	4.52143	4.7883	5.10361	4.8728
ASCRP3001335	7.66983	6.09204	6.8939	5.71102	6.53345	5.95921
ASCRP3001336	4.75752	4.83117	5.40398	5.29949	5.64167	5.36513
ASCRP3001337	5.06463	5.50142	5.30862	5.14157	5.11059	5.01343
ASCRP3001338	5.41952	4.8728	4.85213	4.75752	5.14157	4.92122
ASCRP3001339	5.96115	5.85298	6.02346	7.4091	7.48757	7.51675
ASCRP3001340	11.3052	11.0411	11.3522	10.8908	10.4755	10.5001
ASCRP3001341	7.34843	6.83562	6.66781	5.50407	5.86747	5.81931
ASCRP3001343	10.5508	9.60665	9.65114	8.75603	9.65338	8.96256
ASCRP3001344	7.01736	6.58821	6.96828	6.26224	6.029	6.22816
ASCRP3001345	8.19787	7.32049	7.6077	7.06483	6.52564	6.69765
ASCRP3001346	5.38828	5.50142	5.49876	6.01605	6.21366	6.13373
ASCRP3001347	9.70125	8.99296	9.02227	7.50422	8.36727	8.06815
ASCRP3001348	5.24029	4.96036	5.40398	5.45284	5.2903	5.43349
ASCRP3001350	4.40708	5.2903	4.85213	5.77609	5.67146	5.88181
ASCRP3001351	5.41952	4.83117	4.73963	5.49343	6.12858	5.86128
ASCRP3001355	5.75175	5.50142	5.67146	6.13458	5.03926	5.662
ASCRP3001356	5.44734	5.88181	5.96115	6.04	5.89803	5.73153
ASCRP3001360	5.30254	5.36513	5.53551	5.36805	5.5612	5.46378
ASCRP3001361	5.27796	5.59393	5.49876	5.95049	5.32671	5.61371
ASCRP3001363	6.44514	6.06715	6.22656	6.74325	7.06258	6.97211
ASCRP3001364	4.67522	4.67522	4.96036	4.71696	5.59393	5.08248
ASCRP3001365	6.74997	6.44721	6.70631	7.75466	7.81623	7.86964
ASCRP3001369	5.32671	5.2903	5.49876	5.2498	5.41952	5.39687
ASCRP3001370	5.52511	5.68555	5.40398	5.81291	5.29949	5.71331
ASCRP3001372	4.75752	4.67522	4.73963	5.34457	5.29949	5.19506
ASCRP3001374	6.9625	6.34221	6.51253	5.68555	5.88385	5.77609
ASCRP3001375	4.85629	4.96036	4.57789	4.95649	4.92518	4.93307
ASCRP3001376	8.01592	7.65856	7.63577	6.96539	7.18371	7.13493
ASCRP3001377	9.44589	9.38651	9.54022	9.28686	8.90503	9.07048
ASCRP3001378	6.04	6.10781	6.05274	6.73425	6.10694	6.42149
ASCRP3001379	5.17856	5.36513	5.40398	5.14157	5.48272	5.28106
ASCRP3001380	5.36075	5.2903	5.40398	5.68555	6.18089	5.87158
ASCRP3001381	5.73153	6.25517	6.07965	6.36937	5.80218	5.89601
ASCRP3001382	5.17856	5.9378	5.74504	5.83624	5.63322	5.77609
ASCRP3001384	4.98334	5.05381	4.85213	5.14157	5.15175	5.13132
ASCRP3001385	5.68321	5.56882	5.30862	5.83624	5.7428	5.7383
ASCRP3001386	5.58394	5.53551	5.70872	5.14157	5.23711	5.22751
ASCRP3001391	6.6684	6.14736	6.5579	5.58394	6.09204	5.63322
ASCRP3001392	4.72152	5.56882	5.36221	5.0356	5.65486	5.26863
ASCRP3001393	6.60559	6.42149	6.80584	6.5706	6.30316	6.31075
ASCRP3001394	5.80002	5.9378	5.49876	8.05419	10.2408	9.13434
ASCRP3001395	5.47733	6.25517	6.07965	6.80046	6.75888	6.57187
ASCRP3001396	5.14157	5.56882	5.58394	4.9947	5.56882	5.11406
ASCRP3001397	9.61702	8.3165	8.64072	8.22344	8.27267	8.36326
ASCRP3001399	4.58292	4.8728	4.96036	5.0356	5.06463	5.0966
ASCRP3001400	9.35894	9.63202	9.73027	9.93284	8.89143	9.67001
ASCRP3001401	5.47733	5.63322	5.49876	5.72926	5.46105	5.76728
ASCRP3001402	4.53186	5.36513	5.14157	6.1139	6.29093	6.06715
ASCRP3001405	5.68321	5.7383	5.40398	6.0938	5.61371	5.88181
ASCRP3001406	6.8648	6.28939	6.53475	5.67617	5.61371	5.68555
ASCRP3001407	5.88994	6.10781	6.2536	6.41023	6.19327	6.1575
ASCRP3001408	5.58394	5.46921	5.40398	5.06821	5.15175	5.21138
ASCRP3001409	6.21042	5.89803	6.07965	4.9947	4.97954	4.72607
ASCRP3001410	4.94483	5.21462	5.1967	5.19834	5.65486	5.40824
ASCRP3001412	5.73153	5.32671	5.25296	4.7883	4.85629	4.75752
ASCRP3001414	5.60879	5.59393	5.14157	4.97954	4.83117	5.51463
ASCRP3001415	6.80799	6.21366	6.13715	6.19244	6.8761	6.62155
ASCRP3001417	4.53186	4.42398	4.36686	4.83959	5.07892	4.95649
ASCRP3001418	4.85629	4.48967	4.73963	4.9947	4.92518	5.5612
ASCRP3001419	5.58394	5.80002	5.81931	6.43961	6.19327	6.29553
ASCRP3001420	6.65296	7.18866	6.80584	6.01605	5.7383	5.98222
ASCRP3001421	8.34932	8.66077	8.54306	8.95809	9.31997	9.37297
ASCRP3001422	5.38828	5.2903	5.14157	5.81291	5.08956	5.48809
ASCRP3001424	5.10361	4.96036	4.91326	5.82568	5.18848	5.662
ASCRP3001426	4.67522	4.96036	5.02086	5.0356	5.12788	4.95649
ASCRP3001427	5.24029	5.42512	5.1967	5.88181	6.10257	6.01976
ASCRP3001429	12.4106	11.8778	11.8883	10.4007	11.6258	10.8464
ASCRP3001430	5.21462	5.42512	5.58394	5.0356	5.30862	5.11059
ASCRP3001432	5.41952	4.48967	5.14157	4.9947	5.42512	5.23391
ASCRP3001433	4.98334	4.48967	4.52143	5.05018	5.17856	5.25611
ASCRP3001435	5.41952	5.85298	5.67146	5.2498	5.512	5.15175
ASCRP3001436	5.52511	6.73312	5.40398	5.26863	5.43627	5.29949
ASCRP3001437	5.52511	5.05381	5.53551	5.0356	5.11059	5.17856
ASCRP3001438	5.14157	5.7383	6.02346	6.31529	6.50461	6.34221
ASCRP3001439	5.21462	5.68555	5.30862	5.42232	5.46105	5.48809
ASCRP3001442	6.84924	6.06715	5.67146	5.19834	5.65486	5.68087
ASCRP3001443	5.68321	5.0966	4.85213	5.11059	5.50142	5.51463
ASCRP3001444	5.85298	5.63322	5.92993	5.48272	5.30862	5.29949
ASCRP3001447	10.9039	11.1212	11.0651	11.137	10.8967	11.2501
ASCRP3001449	6.50329	6.27083	6.13715	7.13236	7.53242	7.0531
ASCRP3001450	5.68321	6.09204	6.10607	5.80002	5.76065	5.78484
ASCRP3001451	5.02825	4.7708	4.52143	5.50407	5.14157	5.36513
ASCRP3001452	6.68836	6.78637	6.83983	7.30119	6.76884	6.89844
ASCRP3001453	11.0509	10.5596	10.8037	9.86568	10.7528	9.96261
ASCRP3001454	9.54458	10.2615	10.1498	8.11183	7.84423	8.1276
ASCRP3001456	5.10361	5.05381	4.73963	5.81291	5.662	6.138
ASCRP3001458	4.85629	4.8728	5.14157	4.92122	4.69855	4.85213
ASCRP3001459	6.04	6.02346	6.02346	6.72006	5.71331	6.22656
ASCRP3001460	6.56617	6.36864	6.22656	6.19244	6.09204	6.14736
ASCRP3001461	5.14157	5.2903	5.30862	5.16522	5.67146	5.32371
ASCRP3001464	4.58292	4.67522	4.31949	4.8227	4.90526	4.71238
ASCRP3001466	5.02825	4.62737	4.62737	5.45284	5.07892	5.34752
ASCRP3001467	5.02825	4.28907	4.62737	4.59292	5.06463	4.98334
ASCRP3001468	5.17856	5.68555	5.70872	5.34457	5.86747	5.63806
ASCRP3001470	5.83624	6.43406	6.35108	5.81291	6.22816	5.9378
ASCRP3001471	6.32282	5.76728	5.81931	6.46024	6.54894	6.5302
ASCRP3001472	9.29454	8.59077	8.56052	7.90468	8.02587	8.21294
ASCRP3001473	4.8056	5.05381	4.91326	6.62155	5.07892	5.92993
ASCRP3001475	6.04	6.58821	6.64577	6.77104	5.67146	6.17923
ASCRP3001476	5.77059	5.89803	5.96115	6.79614	6.19819	6.48997
ASCRP3001477	4.72152	5.21462	4.85213	4.6846	5.23711	4.86043
ASCRP3001479	6.65296	6.83562	6.41023	6.17757	6.59817	6.34221
ASCRP3001480	4.67522	4.58292	4.31949	4.6846	4.95261	4.82482
ASCRP3001481	6.33924	6.42149	6.5579	5.85506	6.59133	6.24094
ASCRP3001484	5.63322	5.32671	5.67146	4.89721	5.08956	4.8728
ASCRP3001486	4.94483	4.8728	4.73963	5.18187	5.03926	5.15175
ASCRP3001487	5.30254	5.21462	5.30862	5.69718	5.18848	5.48272
ASCRP3001488	5.87261	5.92202	5.78484	6.5832	5.76728	6.09204
ASCRP3001489	5.32671	4.92518	5.07892	5.26863	5.05018	5.01343
ASCRP3001491	6.44514	6.72177	6.70631	6.50924	6.11997	6.39316
ASCRP3001492	5.47733	5.2903	5.40398	5.36805	5.43627	5.48272
ASCRP3001493	6.24094	5.2903	5.25296	4.9947	6.04	5.64768
ASCRP3001494	6.33924	6.10781	6.42988	6.10607	5.76728	5.86128
ASCRP3001495	6.29093	5.53551	5.14157	6.2457	6.64577	6.57187
ASCRP3001496	5.81505	6.19409	6.22656	6.36937	6.93722	6.56045
ASCRP3001497	5.58394	5.36513	5.44734	5.92993	5.83624	5.9378
ASCRP3001498	12.5345	12.2258	12.313	10.9266	12.0326	11.3703
ASCRP3001500	5.81505	7.03305	6.68486	7.8258	8.61182	8.1276
ASCRP3001501	5.88994	5.85298	6.05274	5.63322	5.16522	5.17856
ASCRP3001503	4.94483	4.7708	4.73963	4.7708	4.92518	4.7883
ASCRP3001504	4.8056	4.8728	4.7883	4.9947	5.16522	5.24347
ASCRP3001506	4.58292	5.89803	5.40398	5.71102	5.88385	5.60385
ASCRP3001507	5.58394	5.0966	5.30862	6.43545	5.92993	6.38815
ASCRP3001508	6.24094	6.02346	5.89197	5.9765	6.65056	6.38528
ASCRP3001509	9.73902	10.448	10.4454	10.5318	9.15494	9.93696
ASCRP3001510	4.44621	4.8728	4.62737	4.92122	4.92518	4.68926
ASCRP3001511	4.67522	4.58292	5.02086	5.12444	5.03926	5.0966
ASCRP3001512	4.58292	4.53186	4.52143	4.8728	4.99093	4.8728
ASCRP3001516	5.06463	4.67522	4.96036	5.80002	4.92518	5.50142
ASCRP3001517	5.06463	4.8728	5.25296	5.9765	5.08956	5.58394
ASCRP3001518	6.33924	5.7383	5.74504	5.05018	5.46105	5.13132
ASCRP3001520	5.24029	5.25611	5.30862	5.11059	4.85629	4.8728
ASCRP3001521	5.77059	4.8728	5.49876	5.0356	5.23711	5.15175
ASCRP3001522	5.36075	5.25611	5.40398	5.34457	5.49076	5.38828
ASCRP3001523	5.99923	7.01921	6.8939	6.39531	6.56554	6.38815
ASCRP3001524	6.99868	7.23808	7.03717	8.96256	8.42122	8.76476
ASCRP3001525	5.85298	6.27083	6.42988	6.32282	6.59133	6.50461
ASCRP3001526	10.3255	10.5725	10.5093	11.7541	11.5148	11.4342
ASCRP3001527	5.96115	5.2903	5.1967	5.53551	5.92202	5.77609
ASCRP3001528	5.24029	5.50142	4.73963	5.43905	5.61371	5.69021
ASCRP3001534	5.92401	6.14736	6.19409	5.16522	5.06463	5.11059
ASCRP3001535	10.1879	10.1716	10.0247	10.3133	8.99567	9.39099
ASCRP3001536	5.30254	4.58292	4.96036	5.01343	5.25925	5.21462
ASCRP3001537	5.63322	5.7383	5.49876	7.26998	7.17874	7.33806
ASCRP3001538	6.3759	6.35402	6.35108	5.95921	6.43406	6.36427
ASCRP3001539	9.19693	8.42122	8.68258	12.4667	12.5195	12.3985
ASCRP3001540	4.58292	5.05381	4.62737	5.21462	5.35342	5.2903
ASCRP3001541	5.58394	5.85298	5.25296	5.662	5.49076	5.68087
ASCRP3001542	5.14157	4.8728	5.02086	4.8227	4.95261	4.67522
ASCRP3001543	5.10361	4.72152	4.62737	5.2498	5.30862	5.47733
ASCRP3001544	5.63322	5.80002	6.02346	6.12169	6.01605	6.07073
ASCRP3001545	5.90607	6.75888	6.64577	5.662	5.83624	5.61125
ASCRP3001546	5.36075	6.10781	6.27549	5.14157	5.16522	4.95261
ASCRP3001548	4.67522	5.36513	4.62737	4.66577	4.67522	4.72607
ASCRP3001550	11.2386	10.976	10.7621	9.67133	10.2683	10.0528
ASCRP3001551	4.94483	5.17856	4.91326	4.75752	4.95261	4.92122
ASCRP3001553	6.3903	5.92202	5.96115	6.4534	6.8761	6.74213
ASCRP3001554	4.62737	4.7708	4.85213	4.83959	5.03926	5.44734
ASCRP3001555	5.10361	5.05381	4.96036	6.4993	5.40824	5.9378
ASCRP3001557	5.85298	5.42512	5.36221	5.64768	5.97841	6.02715
ASCRP3001563	5.17856	4.53186	4.73963	5.49343	5.91208	5.61371
ASCRP3001565	6.17923	6.72177	6.64577	6.32282	6.2457	6.25044
ASCRP3001567	5.10361	4.72152	4.73963	4.9947	4.92518	5.11059
ASCRP3001568	4.67522	4.7708	4.73963	4.8728	4.88505	4.9947
ASCRP3001569	4.75752	4.7708	4.62737	5.46921	5.16522	5.26863
ASCRP3001573	5.27796	4.92518	5.14157	5.50407	5.17856	5.37386
ASCRP3001575	5.30254	5.05381	4.57789	4.83959	4.94092	4.8728
ASCRP3001576	5.36075	5.63322	5.58394	5.30862	5.91208	5.58394
ASCRP3001577	5.24029	5.36513	5.40398	4.8227	4.85629	4.82482
ASCRP3001578	5.17856	4.96036	4.57789	4.7883	5.23711	5.17856
ASCRP3001579	4.75752	5.36513	5.02086	5.0356	5.50142	5.17856
ASCRP3001582	4.94483	5.2903	4.85213	5.5612	5.46921	5.53551
ASCRP3001584	8.80939	8.45929	8.44038	8.77426	8.7436	8.84486
ASCRP3001585	5.10361	4.7708	4.73963	4.9947	4.97954	4.98334
ASCRP3001588	5.17856	6.09204	5.81931	5.06821	5.14157	5.17856
ASCRP3001589	5.75175	5.21462	5.58394	5.11059	4.7883	4.8728
ASCRP3001590	6.83667	7.5658	7.29966	7.57055	6.77434	7.44956
ASCRP3001591	5.06463	5.63322	5.53551	6.21042	5.21462	5.72472
ASCRP3001592	4.85629	4.28907	4.62737	5.0356	4.92518	4.95649
ASCRP3001593	4.8056	4.8728	4.73963	5.06821	4.85629	5.01343
ASCRP3001599	6.32282	5.82356	5.58394	5.88181	5.68555	6.03084
ASCRP3001600	5.77059	5.01343	5.25296	4.66577	5.30862	5.03926
ASCRP3001602	5.10361	5.39972	5.1967	5.71102	6.23297	5.83624
ASCRP3001604	5.02825	5.71102	5.40398	5.71102	6.02531	5.73153
ASCRP3001605	5.10361	5.59393	5.58394	5.63322	6.06805	5.80648
ASCRP3001606	4.58292	4.67522	4.85213	5.14157	5.05018	5.11059
ASCRP3001609	5.96115	5.2903	5.67146	7.37184	7.48556	7.32687
ASCRP3001610	5.10361	4.96036	5.40398	5.32671	5.512	5.40824
ASCRP3001613	5.81505	5.89803	5.96115	5.34457	5.31769	5.2903
ASCRP3001615	6.68017	6.90748	6.5579	7.42842	6.78746	7.42982
ASCRP3001616	4.8056	4.7708	4.47353	5.18187	4.94092	4.98334
ASCRP3001618	6.87815	5.89803	6.13715	5.60879	5.92202	5.89601
ASCRP3001619	7.23289	6.30772	6.51253	5.30862	6.10257	5.88792
ASCRP3001621	5.14157	5.2903	4.7883	4.9947	5.11059	5.01343
ASCRP3001623	4.98334	5.89803	5.89197	5.5612	6.53734	5.89601
ASCRP3001624	6.97211	7.62333	7.2727	11.0177	13.5503	12.4303
ASCRP3001627	5.14157	4.7708	5.14157	5.2498	5.01343	4.90526
ASCRP3001628	5.10361	4.96036	4.73963	5.64768	5.17856	5.32371
ASCRP3001629	10.2601	10.3062	10.2384	10.1918	9.5199	10.2027
ASCRP3001630	4.62737	4.67522	4.85213	4.92122	4.97954	5.11059
ASCRP3001631	11.3293	11.325	11.1598	10.7807	10.9505	10.9326
ASCRP3001633	5.88994	5.2903	4.96036	5.34457	6.11997	5.58394
ASCRP3001634	5.21462	4.96036	5.07892	4.83959	5.11059	4.83539
ASCRP3001636	6.07609	5.42512	5.67146	5.42232	5.50142	5.5225
ASCRP3001637	5.99923	5.56882	5.49876	5.75175	7.12893	6.35255
ASCRP3001639	4.94483	5.05381	5.14157	4.9947	4.88505	4.98334
ASCRP3001641	5.27796	5.36513	5.07892	5.60879	5.68555	5.78484
ASCRP3001642	9.43108	8.94608	9.18953	8.64614	8.84956	8.57919
ASCRP3001643	7.56453	7.53857	7.49091	7.74629	8.46679	8.02887
ASCRP3001644	8.90854	8.80321	8.93236	7.98802	8.28871	8.23106
ASCRP3001646	7.97302	7.80014	8.01708	7.72769	7.14176	7.40804
ASCRP3001647	4.85629	4.8728	4.73963	4.8728	5.17856	4.95649
ASCRP3001648	9.86568	10.5001	10.4296	7.68451	7.04129	7.28586
ASCRP3001653	5.27796	5.56882	5.58394	5.83624	5.23711	5.63322
ASCRP3001655	4.58292	4.7708	4.85213	4.7708	4.92518	4.83539
ASCRP3001656	10.5725	10.8649	10.7528	10.931	9.69212	9.92581
ASCRP3001659	4.98334	4.53186	4.47353	4.75752	4.97954	4.7883
ASCRP3001662	4.75752	5.05381	5.07892	5.18187	4.8728	4.98334
ASCRP3001663	5.41952	5.65962	5.58394	6.04	5.83624	5.76728
ASCRP3001664	4.72152	5.13816	5.02086	4.92122	5.03926	4.90526
ASCRP3001665	5.80002	5.85298	5.67146	6.54894	5.80218	6.26146
ASCRP3001666	8.22344	8.35355	8.36763	8.57068	8.49272	8.59358
ASCRP3001667	9.04042	9.41602	9.51218	9.37089	8.84826	9.20133
ASCRP3001668	6.52434	6.06715	6.32732	5.58394	5.78484	5.76728
ASCRP3001669	5.14157	5.2903	5.30862	5.34457	5.25925	5.42512
ASCRP3001673	5.41952	5.2903	5.40398	5.5612	5.32671	5.42512
ASCRP3001674	5.52511	5.13816	4.96036	5.53551	5.72472	5.63322
ASCRP3001676	5.75175	6.44721	5.85506	5.98981	5.75175	5.9765
ASCRP3001678	7.04675	6.35402	6.3903	6.57692	7.6645	7.12807
ASCRP3001679	5.65962	6.27083	5.67146	5.30862	5.03926	5.42512
ASCRP3001680	5.88994	6.09204	5.78484	5.82568	5.81077	5.82568
ASCRP3001681	5.02825	4.96036	4.73963	4.75752	5.14157	5.02825
ASCRP3001682	5.38828	5.56882	5.40398	5.30862	5.61371	5.38828
ASCRP3001685	7.60985	8.27984	8.08263	8.60211	7.02845	8.4447
ASCRP3001687	6.09204	5.13816	5.30862	5.11059	5.85298	5.34752
ASCRP3001688	5.38828	5.21462	5.25296	5.75175	5.06463	5.37386
ASCRP3001689	5.83624	5.46921	5.49876	4.9947	4.88505	4.95649
ASCRP3001690	5.38828	5.17856	4.73963	5.14157	4.97954	4.95261
ASCRP3001692	4.85629	5.13816	5.1967	5.11059	4.97954	5.03926
ASCRP3001693	5.52511	5.65962	5.74504	5.23391	5.37096	5.16522
ASCRP3001695	5.94367	6.14736	6.02346	7.15995	6.47112	6.7522
ASCRP3001696	5.44734	4.96036	4.91326	4.92122	5.25925	5.11059
ASCRP3001698	6.21042	5.9378	5.74504	5.53551	6.13715	5.9765
ASCRP3001699	5.68321	5.56882	5.58394	5.39972	5.2903	5.33268
ASCRP3001700	5.44734	5.32671	5.07892	5.45284	5.01343	5.11059
ASCRP3001701	5.58394	5.46921	5.67146	5.11059	5.03926	5.39687
ASCRP3001702	5.88994	5.63322	5.44734	5.36805	5.14157	5.28106
ASCRP3001703	5.75175	5.42512	5.44734	5.14157	5.11059	5.16522
ASCRP3001704	5.68321	5.01343	4.96036	4.59292	4.67522	4.75752
ASCRP3001705	5.60879	5.50142	5.58394	5.81291	5.70642	5.67146
ASCRP3001706	6.24094	6.23616	6.13715	7.49924	6.65056	7.16791
ASCRP3001707	5.58394	5.42512	5.49876	5.29949	4.8013	5.03926
ASCRP3001708	7.06931	6.92836	6.83983	5.92202	6.18089	5.95146
ASCRP3001710	5.02825	5.21462	4.85213	5.30862	5.31769	5.46378
ASCRP3001712	5.10361	4.8728	5.07892	4.9947	5.11059	5.0966
ASCRP3001713	5.32671	5.46921	5.07892	5.12444	5.39687	5.21138
ASCRP3001715	6.12858	5.95921	6.07965	5.34457	6.35255	5.68087
ASCRP3001717	4.94483	4.8728	4.85213	5.18187	4.92518	4.9947
ASCRP3001718	10.3635	10.3014	10.5051	9.71089	9.23164	9.26378
ASCRP3001719	12.8177	12.3426	12.6005	10.3077	11.0821	10.5343
ASCRP3001720	5.24029	4.8728	5.02086	5.28723	5.02825	5.13132
ASCRP3001721	4.75752	5.32671	5.30862	5.30862	5.15175	5.0966
ASCRP3001723	5.88994	5.21462	5.30862	4.7708	4.85629	5.01343
ASCRP3001724	5.30254	5.36513	4.85213	4.94092	5.15175	5.02825
ASCRP3001726	5.36075	5.32671	5.58394	6.21042	6.26146	6.23297
ASCRP3001727	5.36075	5.13816	5.36221	5.06821	5.03926	5.05018
ASCRP3001728	5.94367	5.42512	5.81931	5.41389	5.61371	5.44734
ASCRP3001729	5.77059	5.36513	5.74504	5.42232	5.50142	5.29949
ASCRP3001730	5.47733	5.21462	4.7883	6.00299	5.67146	5.89803
ASCRP3001731	5.38828	5.46921	5.96115	5.34457	5.512	5.34752
ASCRP3001732	5.90607	5.9378	5.74504	5.82568	5.88385	5.81077
ASCRP3001733	5.36075	5.36513	5.58394	5.92202	5.25925	5.68555
ASCRP3001734	5.30254	5.21462	5.49876	5.42232	5.02825	5.41952
ASCRP3001735	5.94367	5.7383	5.89197	5.36805	5.16522	5.36513
ASCRP3001736	5.68321	5.01343	5.14157	5.41389	5.41952	5.42512
ASCRP3001737	5.17856	5.13816	4.96036	5.68555	4.85629	5.39687
ASCRP3001738	5.41952	4.92518	5.1967	5.39972	5.10361	5.33268
ASCRP3001739	6.46024	5.80002	5.92993	5.50407	5.5764	5.48272
ASCRP3001740	4.75752	4.8728	4.36686	5.2498	4.95261	5.14157
ASCRP3001741	5.65962	5.50142	5.40398	4.92122	5.32671	5.32371
ASCRP3001745	4.94483	4.7708	4.96036	5.0356	4.97954	5.01343
ASCRP3001746	5.41952	5.89803	5.63322	6.89441	7.10381	6.80584
ASCRP3001747	5.02825	5.25611	5.30862	5.06821	5.39687	5.0966
ASCRP3001748	4.85629	5.56882	5.07892	5.32671	5.85298	5.58394
ASCRP3001749	5.41952	5.32671	4.96036	5.41389	5.76728	6.138
ASCRP3001751	4.85629	5.13816	5.30862	4.89721	5.36513	5.03926
ASCRP3001752	4.94483	5.05381	5.1967	5.11059	5.11059	5.08248
ASCRP3001754	6.50329	6.81975	6.68486	7.69238	7.07422	7.82315
ASCRP3001755	5.41952	5.9378	6.2536	6.59817	6.29706	6.22656
ASCRP3001756	7.06931	7.33285	7.68393	7.75466	7.22005	7.51675
ASCRP3001758	5.77059	6.40456	6.30316	5.63322	5.88385	5.51463
ASCRP3001759	5.63322	5.56882	5.67146	5.39972	5.58394	5.35636
ASCRP3001760	6.41587	6.36864	6.02346	6.48192	6.63975	6.83772
ASCRP3001761	5.38828	5.13816	4.96036	4.9947	4.83117	4.68926
ASCRP3001762	5.14157	5.05381	5.30862	4.73513	4.99093	4.88912
ASCRP3001764	5.24029	4.96036	4.62737	5.98981	4.85629	5.38828
ASCRP3001767	4.94483	5.05381	4.62737	5.53551	5.46105	5.47733
ASCRP3001769	5.41952	5.21462	5.07892	4.8227	5.63322	5.19506
ASCRP3001771	11.9411	12.1866	12.1403	11.0912	11.3364	11.2537
ASCRP3001773	4.58292	5.05381	4.96036	4.71696	4.88505	4.7708
ASCRP3001776	4.85629	5.01343	4.96036	5.11059	4.95261	4.98334
ASCRP3001777	6.40456	6.43406	6.60436	6.57692	6.70919	6.3759
ASCRP3001778	5.30254	5.97841	5.81931	5.45284	5.81077	5.53551
ASCRP3001779	4.8056	4.67522	4.73963	4.7883	4.84796	4.88912
ASCRP3001780	5.52511	5.2903	5.30862	6.0938	5.01343	5.80002
ASCRP3001782	4.75752	5.13816	4.85213	4.9947	5.06463	5.11059
ASCRP3001783	5.41952	4.7708	4.85213	5.34457	5.2903	5.11406
ASCRP3001784	5.77059	6.40456	6.22656	5.36805	6.62704	6.0086
ASCRP3001785	4.72152	4.58292	4.62737	5.32671	4.75752	4.95649
ASCRP3001787	6.27549	6.30772	6.60436	7.15447	7.3653	7.29699
ASCRP3001789	5.88994	5.97841	5.49876	6.36427	6.38743	6.48058
ASCRP3001790	6.58194	6.19409	6.27549	6.19244	6.08674	6.21285
ASCRP3001791	5.30254	5.46921	5.58394	4.85629	5.16522	5.03926
ASCRP3001792	4.75752	5.46921	4.52143	5.30862	5.16522	5.45558
ASCRP3001794	6.365	7.42353	7.37184	7.39774	8.27887	7.80445
ASCRP3001795	5.02825	5.56882	4.73963	5.0356	5.08956	5.06463
ASCRP3001796	5.10361	5.21462	4.7883	5.28723	4.96036	5.11059
ASCRP3001797	6.72746	6.23616	6.42988	6.4534	6.93722	6.60559
ASCRP3001798	4.67522	5.05381	4.85213	4.8227	4.97954	4.8728
ASCRP3001799	4.49501	5.21462	5.1967	4.9947	4.88505	4.7883
ASCRP3001800	4.8056	5.05381	4.85213	4.66577	5.11059	4.8728
ASCRP3001801	8.04966	8.17808	8.1538	6.74325	7.29201	7.13108
ASCRP3001802	6.3903	6.53085	6.30316	5.9765	5.91208	5.81077
ASCRP3001805	4.94483	4.7708	5.07892	4.94092	4.85629	4.85213
ASCRP3001806	10.3133	10.5735	10.6267	10.7262	9.99336	10.3917
ASCRP3001808	5.38828	5.7383	5.67146	5.72926	5.70642	5.56882
ASCRP3001809	7.16037	6.95477	7.03717	8.10092	8.24559	8.21739
ASCRP3001810	9.63467	8.6798	8.91802	8.80698	9.25081	8.80698
ASCRP3001811	5.73153	5.80002	5.89197	5.51988	5.58394	5.5225
ASCRP3001812	5.24029	5.05381	5.40398	5.18187	5.35342	5.23391
ASCRP3001815	5.58394	5.63322	5.53551	5.78702	5.61371	5.7383
ASCRP3001816	6.04	5.88181	6.05274	5.0356	5.62715	5.25611
ASCRP3001817	6.21042	6.10781	6.41023	5.30862	5.06463	5.13132
ASCRP3001818	5.47733	5.53551	5.36221	6.49465	5.79353	6.05274
ASCRP3001819	7.11165	7.03305	7.06213	6.43545	6.50461	6.46161
ASCRP3001820	6.07609	6.02346	6.13715	6.1516	6.2457	6.02715
ASCRP3001821	5.21462	5.7383	5.92993	5.662	5.28106	5.40824
ASCRP3001822	5.80002	5.89803	5.67146	5.21462	5.2243	5.29949
ASCRP3001823	6.68017	6.83562	6.92441	7.48556	6.49131	7.11165
ASCRP3001824	5.60879	5.97841	6.02346	5.88181	5.61371	5.75175
ASCRP3001825	5.70987	6.19409	6.02346	7.74629	6.99774	7.40592
ASCRP3001827	4.85629	5.0966	4.85213	4.85629	5.11059	5.11406
ASCRP3001829	4.49501	5.0966	4.73963	5.88893	6.09204	6.0086
ASCRP3001830	7.01736	6.54894	6.62277	6.44652	6.92441	6.73312
ASCRP3001831	5.10361	4.96036	4.85213	5.18187	5.02825	5.11059
ASCRP3001832	4.8056	4.96036	4.85213	5.0356	5.01343	4.92122
ASCRP3001833	5.88994	6.06715	6.13715	6.13458	6.62277	6.27549
ASCRP3001834	4.85629	5.32671	4.85213	4.7883	5.43627	5.01343
ASCRP3001835	5.10361	4.72152	5.07892	4.8728	5.38541	4.93307
ASCRP3001837	5.81505	5.68555	6.07965	4.97954	5.28106	5.15175
ASCRP3001839	5.52511	5.21462	4.7883	4.92122	5.07892	5.34752
ASCRP3001840	8.72013	9.06195	8.9798	6.21042	5.71331	6.35255
ASCRP3001841	6.8648	6.88528	7.00056	6.47112	6.2457	6.3759
ASCRP3001842	6.07609	7.11165	6.8761	5.53551	5.23711	5.43349
ASCRP3001844	4.3255	4.48967	4.41274	4.97954	5.14157	5.05018
ASCRP3001846	6.8648	6.90748	7.09152	8.28602	7.62668	7.94183
ASCRP3001847	4.89721	5.25611	4.96036	4.97954	4.54222	4.82482
ASCRP3001848	4.67522	5.21462	4.96036	5.19834	5.11059	4.97572
ASCRP3001849	5.06463	5.63322	5.67146	6.28169	5.08956	5.72472
ASCRP3001850	4.40708	4.58292	4.73963	5.12444	4.85629	5.08248
ASCRP3001851	4.75752	6.36864	5.07892	4.94092	4.44069	4.72607
ASCRP3001852	6.27549	6.46705	6.41023	7.27581	7.2148	7.08754
ASCRP3001853	5.30254	6.23616	5.40398	6.13458	5.42512	5.76728
ASCRP3001854	6.33924	6.42149	6.07965	5.78702	5.50142	5.72472
ASCRP3001855	5.77059	5.59393	5.81931	5.38541	5.29949	5.39687
ASCRP3001856	6.58194	6.19409	6.42988	6.41023	6.55535	6.27859
ASCRP3001857	4.75752	4.67522	4.73963	5.63322	5.46105	5.5612
ASCRP3001858	6.01605	5.56882	5.36221	5.90607	5.76065	5.63322
ASCRP3001859	5.30254	5.39972	5.74504	6.00299	5.71331	5.69021
ASCRP3001860	5.27796	4.7708	4.96036	5.08956	4.8728	5.06463
ASCRP3001863	8.77824	8.16054	8.1538	7.44473	7.28586	7.48421
ASCRP3001864	7.06168	6.99303	7.21965	6.02531	5.89197	5.90607
ASCRP3001866	6.46024	5.95921	6.2536	5.92993	5.46105	5.7383
ASCRP3001867	5.30254	5.88181	5.58394	6.1139	5.67146	5.78484
ASCRP3001869	4.85629	4.8728	4.36686	4.66577	4.95261	4.75752
ASCRP3001870	6.79289	6.65176	7.10555	6.32732	5.95921	6.1165
ASCRP3001871	5.36075	5.2903	5.49876	5.63322	4.94092	5.32371
ASCRP3001872	6.17923	6.04183	6.35108	5.72926	5.81931	5.77609
ASCRP3001873	6.50329	6.25517	6.19409	5.36805	5.32671	5.34752
ASCRP3001874	4.94483	4.96036	5.85506	4.75752	4.99093	4.85213
ASCRP3001875	5.58394	5.9378	6.07965	5.2498	5.64167	5.44734
ASCRP3001877	8.29676	9.2427	9.08206	7.55625	7.5778	7.60028
ASCRP3001878	5.10361	5.13816	5.40398	6.03084	5.59393	5.92202
ASCRP3001879	4.85629	5.0966	5.25296	4.95649	5.06463	4.8728
ASCRP3001880	8.8222	9.23274	9.84203	10.3672	9.62732	9.69212
ASCRP3001881	5.10361	5.42512	5.58394	5.53551	5.9917	5.62593
ASCRP3001882	5.99923	6.36864	6.41023	6.1516	5.91208	5.89601
ASCRP3001883	5.44734	4.58292	4.52143	5.16522	5.37096	5.26863
ASCRP3001884	11.532	11.8716	11.6982	12.74	11.1343	12.182
ASCRP3001885	7.53501	7.85518	7.93693	7.95133	7.48085	7.3956
ASCRP3001886	4.98334	5.17856	5.49876	5.5612	5.2243	5.32371
ASCRP3001889	5.38828	5.36513	5.36221	5.45284	5.61371	5.50407
ASCRP3001890	4.67522	5.21462	5.07892	5.30862	5.32671	5.21138
ASCRP3001891	5.24029	5.56882	5.40398	5.84986	6.14736	6.03084
ASCRP3001892	5.92401	5.68555	5.89197	5.71102	5.98886	5.80002
ASCRP3001893	7.51313	7.4333	7.2727	7.96077	7.70107	8.32478
ASCRP3001894	5.17856	4.7708	4.85213	4.97954	5.17856	5.15175
ASCRP3001895	6.50329	6.02346	6.13715	5.96884	7.35395	6.42149
ASCRP3001896	6.30468	6.6831	6.53475	6.41023	6.65056	6.3759
ASCRP3001897	5.47733	5.53551	5.1967	4.75752	5.49076	5.13132
ASCRP3001898	5.10361	5.63322	5.30862	5.0356	5.08956	5.21462
ASCRP3001899	5.47733	5.50142	5.70872	5.95921	5.5612	5.75175
ASCRP3001903	4.75752	5.01343	4.85213	4.83959	4.97954	4.90526
ASCRP3001904	4.62737	4.62737	4.67991	5.21462	5.19834	5.42512
ASCRP3001905	7.87426	6.40456	6.78637	5.9765	7.53242	6.46024
ASCRP3001906	5.27796	4.53186	5.07892	5.14157	4.83117	4.97572
ASCRP3001907	4.98334	4.62737	4.91326	5.21462	5.03926	5.13132
ASCRP3001911	7.57276	7.10206	7.16708	7.06483	7.54599	7.41405
ASCRP3001912	5.17856	4.67522	5.07892	5.34457	5.03926	5.21138
ASCRP3001914	5.10361	5.2903	4.96036	5.98981	5.81931	5.84045
ASCRP3001915	5.41952	5.39972	5.40398	5.14157	5.08956	4.95649
ASCRP3001916	9.10145	8.6798	8.54306	9.06398	9.51004	9.43508
ASCRP3001918	5.83624	6.02346	5.81931	5.69718	5.7383	6.00299
ASCRP3001922	5.30254	5.42512	5.44734	4.83959	5.23711	4.98334
ASCRP3001924	5.02825	4.67522	4.73963	4.6846	5.03926	4.83539
ASCRP3001925	8.78289	8.87871	8.90679	8.6072	8.34932	8.51918
ASCRP3001927	5.38828	5.13816	5.40398	5.18187	6.53345	5.97268
ASCRP3001928	4.89721	5.01343	5.02086	4.92122	5.08956	5.08248
ASCRP3001929	5.02825	6.17175	5.53551	5.14157	5.19834	5.07179
ASCRP3001931	5.52511	6.02346	5.70872	7.08356	6.30924	6.83035
ASCRP3001932	5.47733	5.7383	5.25296	5.71102	6.62277	6.29553
ASCRP3001933	4.94483	5.21462	5.07892	5.81291	5.662	5.63322
ASCRP3001934	8.44901	8.4383	8.59451	6.41023	5.71331	6.07787
ASCRP3001935	5.77059	5.13816	5.36221	5.19834	5.14157	4.95261
ASCRP3001937	7.30499	7.42353	7.2022	8.5535	9.1917	9.18953
ASCRP3001939	5.44734	4.96036	5.40398	5.53551	5.68087	5.23391
ASCRP3001940	4.98334	4.67522	5.1967	4.97954	4.83117	4.88912
ASCRP3001941	6.48327	7.64751	7.52982	7.34621	7.59718	7.24285
ASCRP3001942	5.90607	5.50142	5.49876	4.9947	5.23711	5.13132
ASCRP3001943	5.77059	5.42512	5.58394	5.53551	6.59133	6.19244
ASCRP3001944	6.04	5.80002	6.19409	5.50407	5.61371	5.55866
ASCRP3001945	4.75752	4.92518	4.73963	4.9947	5.11059	4.98334
ASCRP3001946	5.27796	5.21462	4.85213	4.8728	5.25296	5.36513
ASCRP3001947	4.85629	4.67522	5.40398	5.19834	5.32671	5.19506
ASCRP3001948	5.02825	5.21462	4.73963	5.45284	5.28106	5.2903
ASCRP3001949	6.10956	6.50461	6.51253	6.37734	7.05401	6.66367
ASCRP3001950	7.09063	8.01406	7.84475	9.07048	8.43101	8.64042
ASCRP3001951	5.27796	5.97841	5.58394	5.14157	5.51726	5.38828
ASCRP3001952	4.67522	5.13816	5.30862	4.71696	4.88505	4.82482
ASCRP3001953	5.02825	4.7708	5.1967	4.83959	5.10361	5.01343
ASCRP3001954	6.27549	6.10781	6.10607	5.53551	6.83562	6.13373
ASCRP3001957	5.41952	5.2903	5.67146	5.63322	6.17757	5.92202
ASCRP3001959	6.05996	6.19409	6.13715	8.00637	6.30316	7.44749
ASCRP3001960	4.72152	5.17856	5.07892	5.36805	5.06463	5.29949
ASCRP3001961	6.27549	5.56882	5.89197	5.08956	5.19834	5.02825
ASCRP3001962	4.67522	4.67522	4.62737	4.73513	4.99093	4.93307
ASCRP3001963	5.94367	6.19409	6.13715	6.35108	6.11997	6.36791
ASCRP3001964	8.58186	8.69279	9.14383	8.84067	8.73177	8.37905
ASCRP3001965	4.75752	5.2903	5.14157	5.35636	5.29949	5.25611
ASCRP3001966	5.58394	5.89803	5.53551	5.49343	5.30862	5.35636
ASCRP3001967	7.00758	6.21366	6.35108	6.01605	6.33924	6.1575
ASCRP3001968	4.8056	5.05381	5.89197	4.75752	5.2903	5.06463
ASCRP3001969	4.94483	5.13816	4.7883	5.35636	5.68555	5.48272
ASCRP3001970	8.79268	8.79187	8.74163	8.19048	8.25349	8.20114
ASCRP3001971	8.60767	7.87272	8.01708	6.48863	7.11165	7.18866
ASCRP3001972	7.84214	7.86449	7.54824	6.66367	6.93722	6.91746
ASCRP3001973	4.85629	5.05381	4.7883	4.7883	4.95261	5.19506
ASCRP3001975	7.78931	7.39631	7.55625	6.77708	6.74997	6.68017
ASCRP3001976	5.30254	5.50142	5.58394	5.0356	5.83624	5.03926
ASCRP3001978	5.55866	5.56882	5.1967	4.89721	5.12788	5.11059
ASCRP3001979	4.98334	5.01343	5.30862	5.71102	5.37096	5.47733
ASCRP3001981	6.79289	7.69354	7.39952	8.73798	7.72854	8.17746
ASCRP3001982	5.55866	5.0966	4.96036	5.7383	6.20391	6.04
ASCRP3001983	4.67522	5.0966	4.85213	4.94092	4.97954	4.85213
ASCRP3001984	5.02825	5.05381	5.30862	5.0356	5.11059	5.03926
ASCRP3001988	6.30468	6.40456	6.57817	6.38743	6.21366	6.21285
ASCRP3001989	7.34103	7.36712	7.29966	7.14261	7.33211	7.27426
ASCRP3001990	5.17856	4.72152	4.85213	5.0356	4.94092	4.72607
ASCRP3001993	5.17856	4.72152	4.85213	5.32671	5.16522	5.17856
ASCRP3001994	4.58292	4.62737	4.62737	4.95649	4.97954	5.15175
ASCRP3001995	5.02825	5.39972	5.40398	5.06821	4.66103	4.75307
ASCRP3001998	4.75752	4.48967	4.96036	5.50407	4.75752	5.19506
ASCRP3001999	5.10361	4.83117	4.91326	5.12444	5.31769	5.13132
ASCRP3002001	7.73674	7.03305	6.8761	9.11799	9.60665	9.2515
ASCRP3002002	5.47733	5.36513	5.58394	5.42232	5.97841	5.70872
ASCRP3002003	4.22675	4.53186	4.57789	5.45284	4.90526	5.28106
ASCRP3002006	8.34932	8.204	8.56052	8.63831	8.80402	8.50749
ASCRP3002007	4.85629	5.25611	4.47353	4.8728	4.58793	4.86043
ASCRP3002009	5.68321	5.68555	5.40398	4.95649	5.18848	5.13132
ASCRP3002010	8.47035	9.14266	8.79132	7.84214	7.13108	7.74629
ASCRP3002012	4.8056	5.17856	4.73963	4.75752	4.72152	4.8728
ASCRP3002013	6.87815	7.11165	7.24285	5.77609	6.36719	5.9378
ASCRP3002016	10.4296	9.70572	10.069	10.1879	9.74464	9.87557
ASCRP3002018	7.36748	6.92836	6.80584	7.25942	9.66365	8.70436
ASCRP3002019	5.70987	5.80002	5.74504	5.48272	5.40824	5.47733
ASCRP3002021	4.94483	4.58292	5.07892	4.97954	4.90526	4.90526
ASCRP3002022	5.36075	5.46921	4.96036	5.34457	5.42512	5.48272
ASCRP3002023	6.9625	6.75888	6.76442	7.11252	6.47112	6.9538
ASCRP3002027	6.53734	6.14736	5.96115	4.8227	5.11059	5.05018
ASCRP3002028	5.77059	5.88181	5.85506	6.54251	6.6325	6.32207
ASCRP3002029	5.24029	4.96036	4.62737	5.14157	4.95261	5.18518
ASCRP3002030	5.50142	5.36513	4.73963	5.28723	5.28106	5.50142
ASCRP3002031	4.75752	4.58292	4.73963	4.92122	4.96036	4.75307
ASCRP3002034	5.55866	6.19409	6.32732	5.60879	5.85298	5.68087
ASCRP3002035	4.72152	5.21462	4.47353	5.11059	5.83624	5.46378
ASCRP3002036	5.90607	5.2903	5.49876	5.14157	5.41952	5.06463
ASCRP3002038	6.33924	6.92836	6.90798	6.53475	6.94602	6.61421
ASCRP3002040	7.96318	8.94058	9.2054	8.86305	7.78986	8.02956
ASCRP3002041	5.96115	5.89803	5.74504	5.36805	5.76728	5.63806
ASCRP3002046	5.02825	4.96036	5.1967	5.14157	5.16522	5.14157
ASCRP3002047	4.94483	5.0966	5.36221	4.95649	5.25296	4.86043
ASCRP3002048	5.65962	5.42512	5.40398	7.18536	5.512	6.6684
ASCRP3002049	4.44621	4.96036	5.02086	4.9947	4.90526	4.98334
ASCRP3002050	4.85629	4.8728	5.1967	4.9947	5.25925	4.95649
ASCRP3002051	6.07609	6.17175	6.13715	5.7383	6.79072	6.38528
ASCRP3002053	5.50142	6.43406	6.27549	6.48192	6.63975	6.36427
ASCRP3002054	5.14157	5.0966	5.40398	5.06821	4.99093	4.98334
ASCRP3002055	5.02825	5.2903	5.30862	6.00299	4.92518	5.26863
ASCRP3002057	7.03213	7.2313	7.13108	6.32732	6.93722	6.49531
ASCRP3002059	5.81505	5.21462	5.40398	5.18187	5.14157	5.13132
ASCRP3002060	5.41952	5.68555	5.63322	5.0356	5.53551	5.16522
ASCRP3002061	4.75752	4.72152	4.31949	4.59292	4.88505	4.8728
ASCRP3002063	5.99923	6.06715	6.02346	5.7383	5.73153	5.69021
ASCRP3002064	5.36075	5.63322	5.40398	5.5612	6.22816	5.8509
ASCRP3002065	6.72746	6.90748	6.98356	6.46024	7.1675	6.5832
ASCRP3002066	5.30254	5.89803	5.78484	6.12169	7.62302	6.79614
ASCRP3002068	6.3903	5.85298	6.30316	5.42232	5.2903	5.32371
ASCRP3002069	7.7541	7.35799	7.61599	7.03672	7.28586	6.99774
ASCRP3002071	4.89721	5.21462	6.8761	5.28723	5.43627	5.25611
ASCRP3002072	6.21042	6.32732	6.16757	6.4534	6.74325	6.68602
ASCRP3002074	5.27796	5.21462	4.85213	4.92122	4.99093	4.92122
ASCRP3002075	6.51122	6.09204	6.07965	6.12169	6.05274	6.2457
ASCRP3002076	5.75175	5.13816	5.07892	5.18187	4.7708	4.90526
ASCRP3002077	6.44514	6.27083	6.70631	5.60879	6.3759	5.86128
ASCRP3002081	5.47733	5.32671	5.63322	8.30363	8.38572	8.54644
ASCRP3002082	6.14397	6.34221	6.51253	7.34621	7.6645	7.25077
ASCRP3002083	6.01605	5.68555	5.58394	6.21042	6.53734	6.42569
ASCRP3002084	5.10361	5.13816	5.1967	8.23026	9.31299	8.77303
ASCRP3002085	12.4784	12.0485	12.3036	10.5286	10.3092	10.0927
ASCRP3002086	6.84924	6.58821	6.5579	6.53475	6.05996	6.22816
ASCRP3002090	8.45484	7.74685	8.03965	7.08975	7.60708	6.92738
ASCRP3002091	10.9728	10.6131	10.9662	10.6422	11.0544	10.486
ASCRP3002092	6.68017	6.14736	6.47112	5.34457	5.50142	5.90607
ASCRP3002093	13.4006	13.885	13.2346	14.7509	16.7964	16.2257
ASCRP3002094	10.2048	10.2027	10.1918	9.81573	9.43612	9.62732
ASCRP3002095	8.00075	8.51573	8.42297	7.90167	7.39631	7.95569
ASCRP3002096	6.26067	5.13816	5.67146	4.92122	5.61371	5.5225
ASCRP3002098	4.94483	5.05381	4.7883	5.12444	5.21462	5.38828
ASCRP3002100	5.58394	5.0966	5.30862	5.28723	5.2903	5.24347
ASCRP3002102	5.41952	5.21462	5.1967	5.28723	5.18848	5.28106
ASCRP3002103	5.32671	5.56882	5.74504	5.76728	6.30316	5.78702
ASCRP3002104	5.75175	5.76728	5.70872	5.50407	5.75175	5.68555
ASCRP3002105	7.49325	7.63759	7.63577	6.35108	6.95186	6.43545
ASCRP3002106	4.58292	4.58292	5.1967	6.37734	5.06463	5.63806
ASCRP3002107	6.55535	6.19409	6.19409	5.64768	5.81077	5.61371
ASCRP3002108	9.82424	10.4388	10.2158	10.8967	9.73098	10.4639
ASCRP3002109	4.72152	4.8728	4.91326	4.97954	5.11059	4.97572
ASCRP3002110	5.88994	6.30772	6.47112	5.30862	5.86747	5.58394
ASCRP3002111	5.24029	4.67522	4.62737	4.57789	4.92518	4.88912
ASCRP3002112	5.52511	5.13816	5.40398	4.89721	5.23711	5.06463
ASCRP3002113	5.63322	5.32671	5.07892	5.14157	5.25925	5.15175
ASCRP3002114	5.60879	5.85298	5.44734	5.76728	5.92993	5.76065
ASCRP3002116	5.47733	5.53551	5.58394	5.60879	5.34457	5.36513
ASCRP3002117	4.75752	4.58292	4.7883	4.8728	5.23711	5.01343
ASCRP3002118	4.89721	4.7708	5.30862	5.38541	5.48272	5.40824
ASCRP3002119	6.47112	6.62155	6.41023	6.28169	6.39602	6.34813
ASCRP3002121	4.58292	5.05381	4.91326	4.85629	5.02825	4.85213
ASCRP3002122	5.83624	6.58821	6.27549	7.47681	7.19401	7.08975
ASCRP3002124	4.94483	5.21462	4.7883	5.14157	4.88505	5.08248
ASCRP3002125	4.98334	5.21462	5.1967	5.21462	4.90526	4.90526
ASCRP3002127	5.30254	4.8728	4.73963	4.7883	5.01343	4.93307
ASCRP3002128	4.94483	4.83117	4.85213	4.7883	5.03926	4.8728
ASCRP3002129	7.39845	7.04584	7.16708	6.81228	6.83035	6.95622
ASCRP3002130	6.10956	5.76728	5.85506	5.51988	5.48272	5.34752
ASCRP3002131	4.75752	4.92518	4.31949	5.11059	4.96036	4.97572
ASCRP3002133	8.99024	8.26565	8.51672	7.02569	7.13493	7.00711
ASCRP3002134	5.17856	5.2903	5.07892	5.23391	5.06463	5.15175
ASCRP3002135	5.41952	5.05381	5.53551	5.08956	4.84796	4.9947
ASCRP3002138	5.88994	5.9378	5.89197	6.47112	5.61371	6.1575
ASCRP3002139	5.55866	5.53551	5.89197	6.19244	6.3759	6.25044
ASCRP3002141	5.02825	5.36513	4.73963	5.60879	6.58257	5.90607
ASCRP3002142	7.00758	7.77676	7.56389	7.60214	7.47681	7.44508
ASCRP3002143	5.41952	5.59393	7.52982	5.30862	5.23711	5.15175
ASCRP3002144	4.85629	4.8728	5.25296	4.92122	5.14157	5.13132
ASCRP3002146	5.60879	5.21462	5.30862	6.32282	6.9625	6.64216
ASCRP3002147	7.62668	7.30537	7.32087	6.88426	7.06976	7.04584
ASCRP3002148	5.24029	5.39972	5.67146	4.92122	5.16522	4.95261
ASCRP3002149	5.73153	5.85298	5.58394	4.66577	4.88505	4.71238
ASCRP3002150	6.33924	5.50142	6.47112	4.89721	5.67146	5.22751
ASCRP3002151	5.02825	4.92518	5.14157	5.28723	5.16522	5.22751
ASCRP3002152	4.85629	4.8728	4.96036	5.11059	4.85629	5.02825
ASCRP3002155	4.49501	4.48967	4.62737	8.8736	5.01343	7.99934
ASCRP3002156	6.17923	5.68555	5.89197	5.0356	4.8728	4.8728
ASCRP3002158	13.5841	13.5216	13.885	14.1302	13.9765	13.7851
ASCRP3002159	5.02825	5.50142	5.40398	5.21462	4.85629	5.17856
ASCRP3002161	6.99114	5.9378	5.9917	5.5612	5.97459	5.75175
ASCRP3002164	4.67522	5.50142	4.85213	4.95649	4.92518	4.95649
ASCRP3002165	7.54341	7.59842	7.56389	7.17708	7.06976	7.26803
ASCRP3002167	5.02825	5.05381	5.02086	5.54842	5.15175	5.21462
ASCRP3002168	5.83624	4.67522	4.31949	4.71696	5.53551	5.08248
ASCRP3002171	6.65296	5.92202	5.92993	5.19834	5.51726	5.46378
ASCRP3002172	15.2022	14.9244	14.9435	14.5268	14.8902	14.6525
ASCRP3002174	4.58292	5.01343	4.96036	4.36686	5.11059	4.75752
ASCRP3002175	5.10361	4.96036	4.67991	5.45284	5.08956	5.36513
ASCRP3002176	14.2753	14.5268	14.46	14.768	15.8337	15.2506
ASCRP3002177	6.53734	7.10206	7.2727	7.82368	7.02845	7.26803
ASCRP3002178	5.24029	5.25611	5.02086	4.83959	4.7883	4.68926
ASCRP3002179	8.20481	7.85518	7.63577	8.87692	9.91321	9.57327
ASCRP3002180	5.02825	5.0966	5.30862	6.56554	5.36513	5.78484
ASCRP3002181	5.02825	4.8728	4.52143	5.18187	5.17856	5.14157
ASCRP3002182	6.35255	6.81975	6.66781	6.36937	5.9917	6.27549
ASCRP3002184	5.58394	6.21366	6.32732	5.92993	6.04	5.76728
ASCRP3002187	4.89721	5.36513	4.62737	4.62737	5.2903	4.93307
ASCRP3002189	4.94483	5.13816	5.02086	5.21462	4.97954	5.25611
ASCRP3002191	4.94483	5.36513	5.1967	6.56045	6.06805	6.38528
ASCRP3002193	4.94483	4.48967	4.52143	6.39531	5.08956	5.70872
ASCRP3002195	6.9625	6.90748	6.9538	7.92387	10.0204	8.95676
ASCRP3002198	4.85629	4.96036	4.62737	5.48272	4.99093	5.42512
ASCRP3002200	4.49501	4.58292	4.62737	5.34457	5.21462	5.18518
ASCRP3002201	4.85629	4.96036	5.30862	5.72926	5.37096	5.44734
ASCRP3002203	4.75752	4.62737	4.67991	4.75752	5.14157	4.8728
ASCRP3002205	5.52511	5.56882	4.73963	4.83959	4.99093	5.07179
ASCRP3002206	4.22675	4.42398	4.85213	5.60879	4.88505	5.30862
ASCRP3002208	5.17856	4.67522	4.62737	5.29949	4.97954	5.44734
ASCRP3002209	4.53186	4.8728	5.07892	5.14157	5.10361	4.95649
ASCRP3002210	5.36075	5.36513	5.25296	5.5612	5.92993	6.13373
ASCRP3002212	5.41952	5.25611	5.63322	5.38541	5.28106	5.32371
ASCRP3002213	4.85629	5.13816	4.85213	5.35636	5.46105	5.23391
ASCRP3002216	4.40708	4.8728	4.85213	6.39531	5.08956	5.81077
ASCRP3002219	4.44621	4.92518	5.25296	4.8728	4.85629	4.7883
ASCRP3002220	5.47733	5.97841	6.02346	6.90949	6.70574	6.63975
ASCRP3002221	5.24029	5.85298	5.44734	5.05018	6.05274	5.44734
ASCRP3002222	5.44734	5.42512	5.30862	5.23391	5.51726	5.13132
ASCRP3002225	6.01605	5.7383	6.19409	6.53475	5.11059	6.04547
ASCRP3002227	4.94483	5.25611	5.58394	5.42232	6.19819	5.85506
ASCRP3002228	4.58292	4.72152	5.25296	4.8728	4.92518	4.85213
ASCRP3002229	6.27549	5.36513	5.74504	5.0356	5.01343	4.92122
ASCRP3002231	5.10361	5.17856	5.1967	4.57789	4.75752	4.7708
ASCRP3002232	8.8222	8.17101	8.23585	6.50461	6.54894	6.58194
ASCRP3002233	4.67522	4.38998	4.91326	4.71696	5.11059	4.8728
ASCRP3002234	4.3255	4.48967	4.52143	5.68555	4.88505	5.28106
ASCRP3002235	4.67522	5.05381	4.62737	4.71696	5.06463	4.7883
ASCRP3002237	5.10361	5.05381	5.14157	4.9947	4.95261	5.03926
ASCRP3002239	6.17923	6.06715	6.60436	6.77104	5.76728	6.09204
ASCRP3002240	6.6684	7.12118	6.19409	5.12444	5.17856	5.21138
ASCRP3002241	9.31299	8.43327	9.04157	6.4993	5.91208	6.07787
ASCRP3002243	5.73153	5.21462	5.81931	6.23776	5.65486	5.70872
ASCRP3002244	5.02825	4.96036	5.07892	5.01343	5.11059	5.07179
ASCRP3002249	4.98334	5.05381	5.49876	5.86747	5.11059	5.33268
ASCRP3002250	7.73674	7.58471	7.75772	8.32027	7.74629	8.30743
ASCRP3002251	6.14397	5.56882	5.81931	5.62228	5.39687	5.44734
ASCRP3002252	4.58292	4.58292	5.14157	4.62737	5.15175	4.90526
ASCRP3002253	5.81505	5.9378	5.81931	6.41587	6.72177	6.47112
ASCRP3002254	5.65962	5.42512	5.96115	6.20227	5.81931	5.91307
ASCRP3002255	5.81505	5.85298	6.02346	5.75175	6.2536	5.89803
ASCRP3002257	8.38625	9.05903	9.10145	9.13091	8.27014	8.85346
ASCRP3002258	5.30254	5.42512	5.1967	5.11059	5.25925	5.19506
ASCRP3002259	9.48543	10.134	10.1738	7.93938	7.62668	7.67454
ASCRP3002260	6.24094	6.75888	6.51253	6.21609	6.42988	6.41587
ASCRP3002261	4.67522	4.48967	4.47353	6.38743	5.31769	5.89601
ASCRP3002262	4.94483	4.67522	4.7883	4.94092	5.89803	5.38828
ASCRP3002263	5.77059	5.80002	5.81931	5.92202	5.65486	5.75175
ASCRP3002264	4.75752	5.2903	5.49876	5.11059	4.88505	5.05018
ASCRP3002265	5.36075	6.00299	6.07965	5.32671	6.26146	5.7383
ASCRP3002266	7.01736	7.53857	7.49958	7.43851	6.56045	6.96731
ASCRP3002267	6.68017	6.32732	6.57817	5.83624	5.97459	5.88181
ASCRP3002269	4.62737	4.83117	5.07892	6.5907	5.78484	6.32732
ASCRP3002270	5.94367	6.02346	6.02346	6.14226	5.43627	6.01605
ASCRP3002272	4.98334	4.7708	4.52143	4.89721	4.92518	5.08248
ASCRP3002273	7.20261	7.60985	7.32087	7.99652	7.77785	7.9627
ASCRP3002277	4.58292	4.8728	5.1967	5.11059	5.39687	5.15175
ASCRP3002278	11.6065	11.7427	11.4161	11.795	10.6633	11.6921
ASCRP3002280	5.06463	4.96036	4.73963	5.48272	5.23711	5.36513
ASCRP3002282	5.36075	5.56882	5.67146	6.1516	5.89803	5.90607
ASCRP3002284	5.30254	5.56882	5.58394	5.95921	6.05274	5.90607
ASCRP3002286	5.32671	6.06715	5.89197	5.95921	6.18089	5.78484
ASCRP3002287	4.53186	4.8728	5.1967	5.42232	5.31769	5.42512
ASCRP3002288	8.38625	7.67777	7.93693	6.81228	6.92441	6.83035
ASCRP3002289	6.27549	7.21642	7.10555	7.09943	7.69354	7.14346
ASCRP3002294	5.80002	6.43406	6.27549	6.5832	6.46024	6.30468
ASCRP3002295	6.44514	5.36513	5.07892	5.26863	6.06805	5.97268
ASCRP3002296	4.8056	5.56882	4.85213	4.89721	5.25925	4.98334
ASCRP3002297	4.94483	5.05381	4.85213	5.05018	4.96036	4.85213
ASCRP3002301	9.9234	9.69088	9.71003	10.197	9.36388	10.0404
ASCRP3002302	4.85629	5.13816	4.57789	5.63322	5.06463	5.35636
ASCRP3002303	4.67522	5.05381	4.7883	4.83959	4.92518	4.95649
ASCRP3002305	4.75752	4.7708	4.85213	5.0356	5.21462	5.01343
ASCRP3002307	5.27796	4.92518	5.14157	4.7883	4.8013	4.92122
ASCRP3002309	4.89721	4.67522	4.91326	4.9947	5.03926	4.95649
ASCRP3002310	5.17856	5.13816	4.62737	5.46921	4.92518	5.06463
ASCRP3002311	5.10361	5.25611	5.07892	5.18187	5.39687	5.16522
ASCRP3002313	6.10956	5.7383	5.89197	4.92122	5.21462	5.11406
ASCRP3002315	7.93546	8.6072	8.63348	7.71086	7.07823	7.41263
ASCRP3002316	5.36075	5.42512	5.49876	5.12444	5.25925	5.47733
ASCRP3002319	6.80799	7.74124	7.58596	8.58013	8.22303	8.30743
ASCRP3002320	8.8126	9.02724	9.71003	9.91047	9.145	9.16147
ASCRP3002321	5.52511	5.95921	5.67146	6.46024	6.36719	6.39959
ASCRP3002322	4.94483	5.56882	5.74504	6.00299	5.56882	5.88181
ASCRP3002323	4.58292	4.3255	4.47353	4.89721	5.05018	4.83539
ASCRP3002324	6.14397	6.38743	6.42988	6.20227	6.06805	6.14736
ASCRP3002325	4.85629	4.96036	4.85213	5.43905	4.95261	4.93307
ASCRP3002326	6.41587	6.43406	6.30316	6.5832	7.28971	7.01178
ASCRP3002327	5.41952	5.05381	4.96036	5.80002	5.38541	5.68087
ASCRP3002332	4.94483	6.27083	5.81931	5.45284	6.91746	6.20554
ASCRP3002333	5.38828	5.59393	5.67146	4.89721	5.28106	5.03926
ASCRP3002334	4.40708	5.21462	5.1967	5.0356	5.60385	5.28106
ASCRP3002336	7.44956	6.75888	6.92441	5.90607	5.76728	5.75175
ASCRP3002337	5.70987	5.36513	5.81931	5.81291	5.68087	5.8509
ASCRP3002338	5.65962	5.63322	5.63322	6.30011	5.81931	6.02715
ASCRP3002339	6.92391	6.71263	6.68486	6.41023	6.68836	6.61421
ASCRP3002341	8.47035	8.4783	8.43483	9.1208	8.93236	9.00833
ASCRP3002342	5.90607	6.44721	6.32732	6.56554	6.06805	6.42569
ASCRP3002343	5.41952	6.27083	6.2536	6.21609	6.51122	6.28631
ASCRP3002345	7.50786	8.24499	8.10267	7.87426	7.04675	7.48556
ASCRP3002346	7.65708	7.55337	7.18495	8.41031	7.86398	8.67348
ASCRP3002348	4.67522	4.92518	5.40398	5.21462	5.29949	5.08248
ASCRP3002349	5.47733	6.17175	6.16757	5.36805	5.61371	5.28106
ASCRP3002350	5.36075	6.14736	5.89197	5.30862	5.76728	5.50142
ASCRP3002352	4.62737	5.50142	4.85213	4.59292	5.02825	4.71238
ASCRP3002353	7.02569	6.27083	6.64577	5.53551	5.5764	5.60385
ASCRP3002355	5.30254	5.21462	5.49876	5.63322	6.30316	5.965
ASCRP3002358	9.18458	8.91926	9.62626	9.26749	9.48375	8.91329
ASCRP3002361	5.44734	5.89803	6.27549	6.4534	5.86747	6.13373
ASCRP3002362	4.62737	5.13816	4.57789	4.83959	5.07892	4.8728
ASCRP3002365	5.06463	4.58292	4.7883	4.62737	4.85629	4.68926
ASCRP3002366	4.94483	5.39972	5.1967	5.46921	5.18848	5.5225
ASCRP3002368	5.81505	5.2903	5.53551	5.7383	5.53551	5.63806
ASCRP3002370	8.30762	8.67054	8.35024	7.77071	7.6645	8.25506
ASCRP3002371	5.24029	5.50142	5.25296	6.72746	6.35915	6.63975
ASCRP3002372	4.94483	4.7708	5.14157	5.662	4.97954	5.2903
ASCRP3002375	4.53186	4.8728	4.96036	4.89721	5.11059	5.0966
ASCRP3002376	5.32671	5.42512	5.07892	6.2457	5.88385	6.00299
ASCRP3002377	6.6684	5.76728	5.67146	5.32671	5.91208	5.78484
ASCRP3002378	5.70987	5.56882	5.58394	5.43905	5.06463	5.18518
ASCRP3002379	5.81505	5.25611	5.1967	5.0356	5.37096	5.662
ASCRP3002380	5.41952	5.13816	5.49876	5.18187	5.50142	5.38828
ASCRP3002381	5.97841	5.9378	5.74504	5.36805	5.37096	5.33268
ASCRP3002383	5.14157	4.53186	4.91326	5.5612	5.85298	6.14397
ASCRP3002385	9.60665	9.10865	9.54022	9.54313	9.86928	9.42584
ASCRP3002386	4.62737	5.05381	5.07892	5.38541	5.12788	5.18518
ASCRP3002388	5.36075	4.7708	4.85213	5.2498	5.01343	5.0966
ASCRP3002389	4.67522	6.23616	5.1967	4.9947	4.67522	4.7708
ASCRP3002390	4.94483	4.7708	4.73963	4.62737	4.92518	4.8013
ASCRP3002391	4.94483	5.21462	5.25296	4.83959	4.95261	4.93307
ASCRP3002393	4.85629	4.8728	4.67991	4.8227	4.7883	4.7883
ASCRP3002395	5.52511	5.56882	5.74504	5.50407	5.43627	5.36513
ASCRP3002396	5.17856	6.06715	5.78484	6.16924	6.53345	6.29553
ASCRP3002397	8.13553	7.39631	7.54824	6.67665	7.29737	7.41862
ASCRP3002398	4.75752	4.7708	4.67991	4.83959	5.06463	4.90526
ASCRP3002400	5.83624	5.25611	5.07892	6.5832	5.87773	6.39602
ASCRP3002401	4.49501	4.8728	4.52143	4.95649	5.01343	5.08248
ASCRP3002402	5.94367	5.7383	5.58394	5.18187	5.68555	5.83624
ASCRP3002403	5.10361	6.06715	5.49876	6.0938	7.33211	6.67607
ASCRP3002404	6.44514	6.95477	6.83983	6.43545	6.13715	6.47112
ASCRP3002407	5.14157	4.96036	4.73963	5.23391	5.17856	5.17856
ASCRP3002408	5.47733	5.59393	5.30862	6.72746	6.78746	6.947
ASCRP3002409	5.60879	5.56882	5.58394	6.70516	5.41952	6.40598
ASCRP3002410	10.6703	10.2259	10.0137	11.5433	11.795	11.795
ASCRP3002411	6.24094	6.14736	6.07965	5.9765	6.30316	6.12514
ASCRP3002412	6.83667	6.75888	6.78637	5.34457	5.16522	5.0966
ASCRP3002413	5.73153	5.56882	5.58394	4.6846	4.95261	4.62737
ASCRP3002414	5.81505	6.32732	6.16757	5.28723	5.50142	5.54198
ASCRP3002415	7.09063	6.80799	7.03717	6.22816	6.74325	6.32207
ASCRP3002416	4.85629	4.67522	4.7883	5.06821	5.01343	4.9947
ASCRP3002418	6.17923	6.53085	6.60436	7.22448	7.51871	7.10206
ASCRP3002419	7.45539	7.40627	7.41087	6.71263	7.00991	6.83035
ASCRP3002420	7.1392	7.30537	7.13108	7.26334	6.79614	7.07823
ASCRP3002422	7.62668	7.53857	7.43851	9.32738	9.00413	9.40223
ASCRP3002424	5.63322	6.14736	6.42988	5.58394	5.14157	5.44734
ASCRP3002425	4.58292	4.7708	4.67991	5.16522	5.37096	5.36513
ASCRP3002427	5.80002	5.89803	5.63322	6.8224	6.97115	6.98166
ASCRP3002428	5.02825	4.96036	5.14157	4.95649	5.25296	5.03926
ASCRP3002429	13.7851	13.8986	13.7622	13.9601	14.3421	14.0646
ASCRP3002430	5.68321	5.80002	5.81931	6.35108	5.39687	5.88181
ASCRP3002432	6.24094	6.34221	5.9917	6.48192	5.97841	6.36791
ASCRP3002433	8.16453	8.25762	8.12071	8.04876	7.83478	8.08684
ASCRP3002434	9.013	9.20184	9.05485	10.355	9.87557	10.3113
ASCRP3002435	5.17856	5.53551	5.49876	5.58394	5.62715	5.64768
ASCRP3002436	5.52511	5.56882	5.1967	5.2498	5.11059	5.13132
ASCRP3002437	4.58292	5.13816	4.96036	5.21462	4.92518	5.15175
ASCRP3002440	5.75175	6.48461	6.47112	6.73425	5.53551	6.138
ASCRP3002441	4.75752	4.8728	5.07892	4.95649	4.83117	4.8728
ASCRP3002443	7.40733	7.15152	7.01921	7.11252	7.28586	7.49358
ASCRP3002444	6.53734	5.89803	5.85506	5.35636	5.5764	5.45558
ASCRP3002445	5.75175	5.46921	5.58394	5.83624	5.65486	5.86128
ASCRP3002446	5.52511	5.56882	5.67146	5.29949	5.80218	5.35636
ASCRP3002448	4.94483	5.63322	5.07892	6.51122	5.55098	6.10956
ASCRP3002449	4.49501	4.42398	4.85213	5.21462	5.03926	4.9947
ASCRP3002451	5.24029	4.67522	4.62737	4.66577	4.54222	4.67522
ASCRP3002452	6.21042	7.16917	6.78637	6.5706	6.90247	6.60436
ASCRP3002454	7.1392	6.42149	6.45065	5.88181	6.29706	6.14736
ASCRP3002455	5.02825	4.48967	4.62737	4.75752	4.96036	5.02825
ASCRP3002456	5.30254	6.04183	5.78484	6.19244	5.95921	6.14736
ASCRP3002458	7.51871	7.22367	7.39952	6.60559	6.79614	6.51122
ASCRP3002459	5.77059	5.25611	5.30862	5.58394	5.03926	5.17856
ASCRP3002461	5.30254	5.25611	4.85213	6.23776	5.55098	5.81077
ASCRP3002462	8.95942	9.40223	9.22974	9.72446	8.86537	9.5031
ASCRP3002464	4.94483	5.2903	5.25296	5.18187	4.97954	5.11406
ASCRP3002465	5.02825	4.96036	4.96036	4.95649	5.11059	4.7883
ASCRP3002466	6.90247	7.47241	7.07823	8.13639	6.31378	7.86088
ASCRP3002467	5.58394	5.80002	5.96115	5.45284	5.5612	5.662
ASCRP3002468	5.10361	5.32671	4.7883	5.60879	5.65486	5.59393
ASCRP3002469	5.41952	5.05381	5.1967	5.48272	5.16522	5.13132
ASCRP3002471	5.92401	5.17856	5.44734	5.49343	5.77937	5.62593
ASCRP3002472	4.89721	5.42512	4.96036	5.67617	5.88385	5.76728
ASCRP3002474	5.77059	5.42512	6.05274	5.42232	5.38541	5.26863
ASCRP3002476	13.5216	13.2192	13.2632	12.0485	12.7068	12.2258
ASCRP3002477	6.3759	6.80799	6.93771	7.31824	6.37155	6.88121
ASCRP3002478	5.81505	5.80002	5.89197	6.22816	6.06805	6.11997
ASCRP3002479	5.10361	5.80002	5.81931	6.29246	6.13715	6.24094
ASCRP3002480	5.99923	6.48461	6.47112	5.84986	6.09204	5.92993
ASCRP3002483	6.04	6.46705	6.42988	6.79614	5.67146	5.95146
ASCRP3002484	5.96115	5.42512	5.30862	6.2457	5.81931	6.42149
ASCRP3002485	5.02825	4.7708	4.73963	4.6846	5.08956	4.90526
ASCRP3002487	4.67522	5.01343	4.73963	5.08956	5.06463	5.11059
ASCRP3002488	11.3997	11.3934	11.2226	11.2226	10.3687	11.0544
ASCRP3002489	8.23983	8.4383	8.36253	8.35116	7.36018	8.00637
ASCRP3002491	8.45963	8.7391	8.69279	7.98683	7.47174	7.59904
ASCRP3002492	5.85298	5.68555	5.67146	5.71102	5.51726	5.56882
ASCRP3002493	5.68321	4.38998	5.02086	4.95649	4.49501	4.6467
ASCRP3002495	5.90607	5.76728	5.44734	6.39531	7.08887	6.63613
ASCRP3002496	12.1866	11.9067	11.6303	10.4931	11.4161	11.0775
ASCRP3002497	5.10361	5.25611	5.14157	5.01343	5.06463	5.25611
ASCRP3002498	4.15302	4.8728	4.62737	4.71696	4.97954	4.90526
ASCRP3002499	5.52511	5.89803	5.49876	5.71102	5.14157	5.44734
ASCRP3002500	7.2551	7.23808	6.96828	6.90197	7.11165	7.08356
ASCRP3002501	7.09063	6.40456	6.80584	6.4993	6.32282	6.54894
ASCRP3002502	5.17856	5.13816	5.49876	5.86747	5.46921	5.5612
ASCRP3002503	6.15919	5.88181	5.74504	4.94092	5.35342	5.22751
ASCRP3002504	4.20131	4.38998	4.7883	4.9947	4.8728	4.82482
ASCRP3002505	7.84214	7.25785	7.4714	6.26224	6.13715	6.20554
ASCRP3002506	7.29775	6.71263	7.03717	6.17757	6.67665	6.47112
ASCRP3002507	6.50329	6.25517	5.85506	7.0155	6.66367	7.02569
ASCRP3002508	6.82028	5.05381	4.96036	5.16522	5.36513	5.25611
ASCRP3002509	6.72746	6.19409	6.19409	6.30848	6.76884	6.52303
ASCRP3002510	5.47733	5.05381	4.91326	5.50407	6.33924	6.07787
ASCRP3002511	5.50142	5.50142	4.96036	6.05092	5.48272	5.89601
ASCRP3002512	5.47733	5.13816	5.30862	4.71696	4.88505	4.60285
ASCRP3002514	7.49325	7.4333	7.15279	7.67336	7.43469	8.0483
ASCRP3002515	4.89721	5.46921	4.96036	5.2498	4.94092	4.97572
ASCRP3002516	6.05996	6.43406	6.32732	7.61752	7.67513	7.77594
ASCRP3002517	4.44621	4.8728	4.96036	5.21462	5.06463	5.22751
ASCRP3002518	4.85629	5.13816	5.30862	5.38541	5.16522	7.21803
ASCRP3002519	5.58394	5.68555	5.96115	7.44473	8.6368	7.91891
ASCRP3002520	7.77292	7.93152	7.53857	9.75886	9.90596	10.0528
ASCRP3002522	5.63322	6.10781	6.05274	6.77708	7.06976	6.84402
ASCRP3002525	6.8648	6.14736	6.74997	5.26863	5.70642	5.30862
ASCRP3002530	9.62214	9.6471	9.3179	9.5279	9.37406	9.91321
ASCRP3002531	5.75175	5.68555	5.49876	5.53551	5.41952	5.41952
ASCRP3002533	5.02825	5.2903	4.96036	5.98981	5.21462	5.51463
ASCRP3002534	5.63322	5.32671	4.73963	5.06821	5.42512	5.2903
ASCRP3002535	4.58292	4.58292	5.07892	4.95649	5.43627	5.21138
ASCRP3002536	6.55535	6.66722	6.70631	6.62155	6.45065	6.71492
ASCRP3002538	7.88422	7.73674	7.77648	6.74997	6.78201	6.79126
ASCRP3002547	5.17856	5.89803	5.07892	5.16522	5.2903	4.98334
ASCRP3002548	5.27796	4.96036	5.25296	5.18187	5.06463	5.13132
ASCRP3002549	10.8352	10.8744	10.5871	11.3278	11.0509	11.4104
ASCRP3002550	5.02825	5.36513	5.1967	4.8728	4.85629	4.82482
ASCRP3002551	4.75752	4.8728	5.30862	4.85629	5.14157	4.8728
ASCRP3002553	4.67522	4.67522	4.47353	4.6467	4.88505	4.75307
ASCRP3002556	4.67522	4.67522	5.1967	4.75752	4.99093	4.85213
ASCRP3002557	5.10361	4.8728	4.41274	5.26863	5.16522	5.39687
ASCRP3002558	11.5043	11.4433	11.2675	10.8558	10.32	10.7987
ASCRP3002561	6.27549	6.56045	6.68486	6.1516	6.1575	5.9765
ASCRP3002562	5.52511	5.2903	5.58394	4.75752	4.92518	4.68926
ASCRP3002564	5.68321	5.68555	5.40398	5.81291	5.83624	5.86128
ASCRP3002565	4.67522	5.71102	4.85213	5.662	5.29949	5.38828
ASCRP3002566	9.24785	9.93026	9.85987	8.54483	8.19254	8.3596
ASCRP3002567	5.73153	6.06715	6.02346	6.37734	6.1499	6.14397
ASCRP3002568	8.95143	8.12071	8.17517	5.98981	5.9378	5.80648
ASCRP3002569	5.24029	5.01343	4.96036	4.7708	5.03926	4.93307
ASCRP3002571	7.76851	9.74856	9.2515	7.75048	8.86975	8.03507
ASCRP3002573	5.55866	6.35402	6.10607	5.38541	6.19327	5.80648
ASCRP3002574	6.82028	7.20505	7.06213	6.35842	6.46024	6.59444
ASCRP3002575	8.60211	9.58482	9.42479	7.48556	6.94602	7.28316
ASCRP3002576	5.73153	5.63322	5.58394	4.8728	5.14157	5.11059
ASCRP3002577	5.02825	4.8728	5.40398	5.34457	5.23711	5.25611
ASCRP3002578	5.06463	5.13816	5.81931	4.83959	5.07892	4.90526
ASCRP3002580	4.94483	5.50142	5.1967	5.88893	5.75175	5.68087
ASCRP3002581	6.72746	6.56045	6.45065	7.20993	7.46665	7.41405
ASCRP3002582	6.46024	5.97841	6.30316	5.42232	5.92993	5.76728
ASCRP3002583	5.10361	5.13816	5.30862	4.92122	4.90526	5.0966
ASCRP3002585	6.73538	6.92836	7.15279	7.61752	6.51122	6.93624
ASCRP3002586	6.24094	5.56882	5.58394	4.97954	4.97954	4.95649
ASCRP3002588	7.14771	7.2313	7.16708	7.32312	7.5447	7.53242
ASCRP3002589	4.58292	4.53186	4.52143	4.75752	4.99093	4.83539
ASCRP3002590	6.69881	6.6831	6.37155	6.10607	6.14736	6.30316
ASCRP3002594	4.40708	4.38998	4.62737	4.94092	4.8728	4.98334
ASCRP3002595	4.89721	5.42512	4.85213	5.21462	4.85629	4.90526
ASCRP3002596	6.44514	6.14736	6.32732	5.30862	5.37096	5.34752
ASCRP3002599	4.75752	4.67522	5.40398	4.6846	4.49501	4.72607
ASCRP3002600	5.10361	5.0966	5.30862	6.04	5.32671	5.78702
ASCRP3002604	4.85629	5.21462	5.40398	4.7708	5.01343	4.95649
ASCRP3002605	7.06168	6.40456	6.64577	5.86747	6.2536	6.07787
ASCRP3002608	10.6772	10.3356	10.7754	10.6703	10.8908	10.5725
ASCRP3002610	5.41952	5.50142	5.30862	5.34457	5.07892	5.11406
ASCRP3002611	7.98517	7.83794	7.54824	7.22206	8.47323	8.57541
ASCRP3002612	5.41952	5.25611	5.1967	5.32671	5.46921	5.60385
ASCRP3002613	5.75175	6.06715	6.02346	6.47112	6.30316	6.5013
ASCRP3002614	5.58394	5.56882	5.96115	4.8728	5.07892	4.85213
ASCRP3002615	5.58394	4.48967	5.14157	5.05018	4.69855	4.90526
ASCRP3002616	5.38828	5.2903	5.07892	5.28723	5.31769	5.44734
ASCRP3002617	4.85629	4.67522	4.41274	4.8227	4.83117	4.95649
ASCRP3002618	5.06463	5.21462	5.30862	5.05018	5.06463	4.90526
ASCRP3002619	5.17856	4.96036	5.30862	5.06821	4.83117	5.06463
ASCRP3002620	5.83624	5.56882	5.78484	4.92122	5.06463	4.93307
ASCRP3002621	8.15949	8.78289	8.47593	7.84214	8.12093	8.46679
ASCRP3002623	5.68321	5.32671	5.67146	5.68555	4.88505	5.28106
ASCRP3002626	5.87261	5.97841	6.13715	5.68555	5.67146	5.68087
ASCRP3002627	6.55535	7.01921	6.8761	7.61323	7.98683	7.6645
ASCRP3002629	11.8415	11.7068	11.9067	10.9921	10.9157	10.823
ASCRP3002631	5.06463	5.36513	5.1967	5.42232	5.32671	5.40824
ASCRP3002632	4.8056	5.63322	5.74504	5.69718	5.50142	5.53551
ASCRP3002634	6.65296	6.40456	6.35108	6.30011	5.53551	6.12514
ASCRP3002636	5.90607	5.71102	5.30862	4.8728	5.11059	4.8728
ASCRP3002637	6.12858	6.00299	5.9917	6.32282	5.95921	6.20554
ASCRP3002638	5.41952	5.36513	5.36221	4.6467	4.99093	4.8013
ASCRP3002639	5.27796	5.59393	5.81931	6.07073	6.06805	5.9378
ASCRP3002640	6.04	6.25517	6.45065	6.51122	6.42988	6.39602
ASCRP3002641	5.92401	5.9378	5.89197	5.34457	5.03926	5.13132
ASCRP3002642	4.94483	4.96036	4.96036	4.92122	4.97954	4.85213
ASCRP3002643	6.52434	6.56045	6.74997	5.7383	5.83624	5.67146
ASCRP3002645	6.24094	5.76728	6.13715	4.71696	4.83117	4.58793
ASCRP3002646	5.47733	5.71102	5.49876	6.43545	6.95186	6.61421
ASCRP3002647	8.90854	9.24933	9.36187	7.51346	6.30924	7.13108
ASCRP3002648	7.19319	6.84924	6.5579	7.13236	7.30955	7.37764
ASCRP3002649	6.24094	6.02346	6.22656	7.57055	7.6645	7.22367
ASCRP3002650	5.58394	5.36513	5.30862	5.98981	5.63322	5.67146
ASCRP3002652	5.47733	6.04183	5.89197	6.39531	6.88528	6.57187
ASCRP3002653	7.13151	7.09019	7.24285	7.20097	7.13108	7.14771
ASCRP3002654	4.75752	4.8728	4.96036	5.08956	4.95261	5.01343
ASCRP3002655	5.36075	5.53551	5.30862	5.32671	5.08956	5.23391
ASCRP3002657	5.85298	6.06715	5.9917	5.41389	5.36513	5.34752
ASCRP3002660	5.02825	4.8728	5.07892	4.9947	5.06463	5.11059
ASCRP3002661	10.0464	9.18686	9.43716	7.78958	7.87528	7.8258
ASCRP3002664	6.55535	6.40456	6.2536	6.14226	6.32732	6.34813
ASCRP3002666	5.81505	5.56882	5.81931	6.53475	5.30862	5.98981
ASCRP3002669	4.98334	5.0966	4.62737	4.8728	4.99093	4.90526
ASCRP3002670	5.17856	5.53551	4.96036	5.60879	5.81931	5.71331
ASCRP3002671	5.32671	5.63322	5.40398	5.42232	5.78484	5.59393
ASCRP3002672	8.2914	8.40304	8.27169	9.31299	10.5596	9.8959
ASCRP3002675	7.91393	8.00637	8.10267	8.53417	7.90468	8.16285
ASCRP3002676	4.98334	5.13816	5.07892	4.95649	5.2903	5.07179
ASCRP3002678	8.45963	7.30537	7.59842	6.63613	7.27426	7.21803
ASCRP3002679	6.12858	6.00299	6.02346	5.9765	6.95186	6.30316
ASCRP3002681	5.41952	5.42512	5.02086	5.36805	5.35342	5.40824
ASCRP3002684	4.85629	4.7708	4.85213	4.94092	5.18848	4.93307
ASCRP3002685	6.01605	5.56882	5.58394	5.92202	5.88385	6.15075
ASCRP3002686	4.85629	12.5345	12.0808	4.7883	12.3036	10.8261
ASCRP3002688	7.26491	7.04584	7.15279	6.77104	7.00431	7.01921
ASCRP3002689	8.18883	8.55446	8.4447	8.3574	7.86707	8.35557
ASCRP3002690	6.21042	6.23616	6.22656	5.53551	5.62715	5.6995
ASCRP3002691	7.01736	6.69765	6.93771	6.87917	7.37402	6.88121
ASCRP3002693	5.77059	5.36513	6.07965	6.98877	7.17708	7.2317
ASCRP3002694	6.56617	5.50142	5.67146	5.21462	6.68017	5.73153
ASCRP3002695	5.24029	4.96036	4.96036	5.35636	5.21462	5.32371
ASCRP3002696	8.47035	8.26037	8.56909	8.79836	8.35649	8.36763
ASCRP3002698	5.24029	5.68555	5.30862	5.84986	5.43627	5.68555
ASCRP3002699	6.82028	6.80799	6.83983	6.8617	6.88528	6.88121
ASCRP3002700	4.85629	4.96036	4.73963	5.01343	5.03926	4.88912
ASCRP3002701	4.49501	4.96036	4.7883	5.0356	4.88505	4.93307
ASCRP3002702	5.52511	5.63322	5.67146	5.7383	5.46921	5.51463
ASCRP3002703	4.8056	4.96036	4.85213	4.7883	4.94092	4.98334
ASCRP3002704	4.67522	5.13816	4.85213	5.28723	5.2903	5.2903
ASCRP3002706	4.8056	4.67522	4.41274	4.8728	5.05018	5.21462
ASCRP3002707	4.8056	4.96036	5.07892	5.83624	6.76221	6.36791
ASCRP3002709	9.75372	9.71555	9.90596	9.9956	9.91794	9.66764
ASCRP3002714	4.49501	4.8728	4.85213	5.18187	5.40824	5.38828
ASCRP3002716	5.97841	5.25611	5.44734	4.97954	5.59393	5.17856
ASCRP3002717	8.37959	8.64042	8.99567	7.48556	7.63577	7.37764
ASCRP3002719	5.63322	5.9378	5.9917	5.7383	5.21462	5.29949
ASCRP3002720	6.14397	6.17175	6.13715	5.9765	5.61371	6.12514
ASCRP3002721	4.58292	4.7708	4.85213	4.8227	4.92518	4.62737
ASCRP3002722	5.94367	5.80002	5.92993	5.78702	6.01605	5.97268
ASCRP3002723	6.74997	7.57434	7.2727	8.42612	7.02569	8.16285
ASCRP3002725	6.41587	5.76728	5.89197	5.7383	5.97459	5.8509
ASCRP3002726	5.47733	6.65176	6.51253	6.62886	6.86995	6.55535
ASCRP3002728	4.89721	4.92518	4.7883	5.58394	5.23711	5.38828
ASCRP3002729	5.63322	5.36513	5.14157	5.63322	5.59393	5.80648
ASCRP3002730	4.94483	5.21462	4.96036	5.88181	6.1499	5.82568
ASCRP3002731	5.27796	4.96036	4.73963	4.6846	4.99093	4.98334
ASCRP3002732	12.9325	13.1078	13.0841	13.124	12.2258	13.0465
ASCRP3002733	4.75752	5.2903	4.85213	4.83959	4.99093	4.82482
ASCRP3002734	5.44734	5.13816	5.44734	5.89803	6.10694	5.89601
ASCRP3002735	5.41952	6.25517	6.10607	5.63322	5.83624	5.59393
ASCRP3002736	10.4421	10.7621	10.6422	9.23553	10.1305	9.59473
ASCRP3002737	5.77059	5.50142	5.40398	6.84924	7.3653	7.11512
ASCRP3002738	5.81505	5.32671	5.02086	5.11059	5.08956	5.03926
ASCRP3002739	4.75752	5.01343	4.7883	4.7883	4.75752	4.82482
ASCRP3002741	7.16037	7.18866	7.07823	6.91746	7.3653	7.1936
ASCRP3002742	4.72152	5.05381	4.91326	4.83959	5.2903	4.82482
ASCRP3002743	6.30468	6.28939	5.78484	6.26224	6.18089	6.27549
ASCRP3002744	6.3759	5.9378	6.16757	5.95049	6.30316	6.08143
ASCRP3002745	5.80002	5.89803	5.53551	5.50407	5.88385	5.61371
ASCRP3002747	5.14157	4.72152	4.7883	4.97954	5.18848	5.48809
ASCRP3002749	5.52511	5.63322	5.81931	5.36805	5.70642	5.29949
ASCRP3002750	5.27796	4.67522	4.73963	4.7883	5.35342	5.29949
ASCRP3002751	6.33924	6.32732	6.49664	5.81291	6.19819	5.70872
ASCRP3002752	4.94483	4.7708	4.73963	4.7883	4.99093	4.8013
ASCRP3002755	4.94483	5.2903	5.25296	5.80002	5.37096	5.58394
ASCRP3002756	6.47112	6.23616	6.22656	5.71102	5.5612	5.76728
ASCRP3002757	4.85629	5.0966	4.62737	5.2498	5.02825	5.01343
ASCRP3002758	7.40733	7.76934	7.76741	7.53209	7.04675	7.22367
ASCRP3002759	5.27796	5.13816	5.40398	4.92122	4.97954	4.95649
ASCRP3002761	5.17856	4.96036	4.85213	5.06821	5.34457	5.11059
ASCRP3002762	5.02825	5.25611	5.40398	5.63322	5.75175	5.55866
ASCRP3002763	5.06463	4.96036	5.07892	5.59518	5.25925	5.2903
ASCRP3002764	7.53242	7.5233	8.00004	7.30765	7.60337	6.98356
ASCRP3002765	6.87815	6.73312	6.30316	7.36018	7.55625	8.21739
ASCRP3002766	5.52511	5.36513	5.40398	4.7883	4.8013	4.93307
ASCRP3002768	6.26067	6.46705	6.13715	6.90949	6.56045	7.157
ASCRP3002770	6.72746	6.23616	6.51253	6.16924	6.04	6.02715
ASCRP3002771	5.10361	4.96036	5.07892	4.7708	4.95261	4.82482
ASCRP3002772	5.10361	5.21462	5.40398	5.06821	5.21462	5.17856
ASCRP3002774	4.94483	5.13816	4.7883	5.11059	5.01343	4.86043
ASCRP3002776	6.15919	6.62155	6.5579	6.97115	7.27426	7.10643
ASCRP3002777	9.35307	9.06891	8.8782	12.7171	12.3741	12.5678
ASCRP3002778	6.30468	6.32732	6.16757	5.89803	5.97841	5.9765
ASCRP3002783	5.02825	4.53186	4.41274	4.7708	4.97954	4.95649
ASCRP3002784	6.93329	6.28939	6.30316	6.2457	6.53734	6.17923
ASCRP3002785	7.64961	7.7885	7.84475	7.31824	7.01597	7.10206
ASCRP3002786	4.85629	4.7708	5.49876	5.23391	4.92518	5.01343
ASCRP3002787	5.50142	5.25611	5.74504	5.16522	5.39687	5.13132
ASCRP3002788	5.38828	4.96036	4.96036	5.50407	5.85298	5.7383
ASCRP3002789	5.44734	5.46921	5.70872	6.26927	6.01605	6.28631
ASCRP3002790	6.79289	6.10781	6.47112	5.51988	5.81931	5.80002
ASCRP3002791	5.65962	5.76728	5.67146	6.1516	5.83624	6.16087
ASCRP3002792	5.68321	5.21462	5.07892	6.07073	6.22816	6.48058
ASCRP3002793	4.8056	5.36513	5.44734	6.67077	4.83117	5.76728
ASCRP3002795	5.96115	6.14736	5.58394	6.68017	6.96539	6.82929
ASCRP3002796	6.98166	6.38743	6.78637	5.32671	5.65486	5.39687
ASCRP3002797	4.67522	4.7708	5.36221	4.89721	5.08956	4.98334
ASCRP3002800	5.96115	7.06886	6.80584	6.47383	7.2148	6.67607
ASCRP3002801	8.27014	8.16054	8.51195	8.66551	8.27014	8.28794
ASCRP3002803	6.33924	5.36513	5.58394	4.66577	5.34457	4.98334
ASCRP3002806	7.18288	6.84924	6.90798	6.77104	7.30955	6.86995
ASCRP3002809	7.89966	8.6569	8.33933	9.16712	7.53825	9.02458
ASCRP3002810	4.85629	5.01343	4.85213	4.7883	4.92518	4.68926
ASCRP3002811	6.33924	6.40456	6.3903	6.35108	6.24094	6.30316
ASCRP3002812	4.94483	5.0966	5.40398	5.59518	5.03926	5.44734
ASCRP3002814	7.64961	7.25785	7.34916	6.66367	6.60436	6.62155
ASCRP3002815	6.51122	6.74325	6.32732	6.67665	6.60806	6.88121
ASCRP3002818	5.80002	5.9378	6.05274	5.53551	5.43627	5.47733
ASCRP3002819	4.72152	4.67522	4.52143	5.35636	5.46105	5.30862
ASCRP3002821	8.27014	7.48421	7.75772	9.22593	10.2278	9.43003
ASCRP3002822	6.84924	6.72177	6.51253	7.28586	6.89441	7.37474
ASCRP3002823	5.06463	5.50142	5.1967	5.58394	5.61371	5.5225
ASCRP3002824	5.58394	5.63322	5.58394	5.662	5.41952	5.43349
ASCRP3002829	4.67522	4.67522	4.62737	5.0356	4.95261	5.03926
ASCRP3002830	8.00075	8.63348	8.46611	8.75603	8.09654	8.68448
ASCRP3002831	6.71378	6.90748	6.68486	6.5832	6.27549	6.6831
ASCRP3002832	4.58292	4.8728	4.57789	5.12444	5.23711	5.14157
ASCRP3002833	6.9625	6.62155	6.68486	6.42149	6.50461	6.62399
ASCRP3002834	5.88994	5.85298	5.89197	5.53551	5.46105	5.32371
ASCRP3002835	10.1643	8.99296	9.29454	9.34052	9.62519	9.41602
ASCRP3002836	4.94483	5.05381	5.1967	5.38541	4.85629	5.06463
ASCRP3002837	5.02825	4.96036	4.85213	5.71102	5.83624	5.64768
ASCRP3002838	5.52511	5.68555	5.70872	5.28723	5.53551	5.38828
ASCRP3002839	5.10361	5.97841	5.67146	5.98981	6.26146	6.10607
ASCRP3002840	6.95089	6.50461	6.51253	6.1139	6.36719	6.41587
ASCRP3002843	7.2551	7.01921	7.06213	7.31824	7.55625	7.5447
ASCRP3002844	4.40708	4.58292	4.73963	5.14157	5.01343	5.06463
ASCRP3002845	15.4054	14.9435	15.1622	13.5841	14.2609	13.6771
ASCRP3002846	6.47112	6.40456	6.3903	7.91568	7.87118	8.07574
ASCRP3002847	5.81505	5.68555	5.67146	5.11059	5.49076	5.33268
ASCRP3002848	5.68321	5.46921	5.40398	5.30862	5.5612	5.662
ASCRP3002849	5.77059	5.42512	5.40398	5.23391	4.97954	5.08248
ASCRP3002850	5.63322	5.9378	5.78484	5.53551	6.33924	5.87158
ASCRP3002852	6.52434	5.0966	5.58394	5.35636	6.14736	5.59393
ASCRP3002853	4.75752	4.8728	4.85213	4.7883	4.95261	4.75752
ASCRP3002854	7.21763	7.7054	7.79906	8.08596	7.21722	7.59189
ASCRP3002855	5.38828	5.36513	5.07892	4.7883	5.01343	4.8728
ASCRP3002856	4.89721	4.42398	4.85213	4.9947	4.92518	4.8728
ASCRP3002857	7.32687	6.83562	6.90798	6.53475	6.81388	6.81228
ASCRP3002858	4.67522	4.48967	4.52143	4.62737	5.01343	4.90526
ASCRP3002859	4.58292	4.67522	4.27061	4.73513	4.99093	5.02825
ASCRP3002860	4.94483	5.32671	5.44734	5.46921	5.23711	5.28106
ASCRP3002861	5.36075	5.46921	4.91326	5.30862	5.92993	5.64768
ASCRP3002862	10.2816	10.5093	10.4834	11.0272	9.8034	10.5497
ASCRP3002863	6.52434	5.42512	6.22656	4.71696	5.11059	5.02825
ASCRP3002865	7.16037	6.36864	6.53475	5.45284	5.79353	5.63322
ASCRP3002866	5.02825	4.92518	4.52143	4.73513	4.83117	4.6467
ASCRP3002867	5.50142	5.56882	5.58394	4.95649	4.84796	4.93307
ASCRP3002869	7.20261	7.24642	7.21965	6.98356	7.1804	6.99962
ASCRP3002870	5.41952	6.17175	5.9917	5.77609	7.99675	7.04766
ASCRP3002873	8.7492	9.32738	9.23932	8.84891	9.6148	8.88915
ASCRP3002874	5.36075	5.05381	4.7883	5.23391	5.65486	5.44734
ASCRP3002875	6.79289	6.40456	6.13715	6.13458	6.18089	6.5907
ASCRP3002877	12.5195	12.8051	12.7068	12.0091	12.6847	12.2118
ASCRP3002878	5.65962	6.06715	5.89197	6.54894	6.61421	6.55535
ASCRP3002879	11.6258	11.7786	11.7484	10.7871	10.5497	10.6131
ASCRP3002880	6.72746	6.69765	6.57817	6.1516	6.04547	6.16924
ASCRP3002881	6.84924	7.09019	6.66781	6.5907	6.40456	6.73312
ASCRP3002882	6.94114	8.0724	8.08949	7.42842	8.04421	7.45505
ASCRP3002883	5.60879	5.42512	5.58394	5.42232	5.41952	5.47733
ASCRP3002884	6.17923	6.46705	6.3903	5.62228	5.68555	5.76728
ASCRP3002885	8.70897	8.61182	8.7312	9.04225	8.6204	8.66403
ASCRP3002886	5.41952	5.53551	5.02086	6.68017	6.67194	6.77873
[truncated: 8,016 more rows]
